# Supplementary material for: GidA, a tRNA Modification Enzyme, Contributes to the Growth, and Virulence of Streptococcus suis Serotype 2
Source: Front Cell Infect Microbiol. 2016 Apr 19;6:44. doi: 10.3389/fcimb.2016.00044 (PMC4835480; doi:10.3389/fcimb.2016.00044)
Supplement: Supplementary file 1 [file Table1.XLSX]

## Sheet: 蛋白显著性差异分析
Accession	Description	Coverage	MW [kDa]	calc. pI	Proteins	Unique Peptides	gidA-1/SC-19	gidA-2/SC-19	gidA-3/SC-19	average gidA/SC-19	one sample t-test p value	FDR
G5L178	Putative haloacid dehalogenase-like hydrolase OS=Streptococcus suis R61 GN=SSUR61_1859 PE=4 SV=1 - [G5L178_STRSU]	35.56	30.7056	5.07178	6	7	0.980364	0.9617	1.05758	0.999883	0.997182	0.997182
A0A075SBS4	ABC transporter ATP-binding protein OS=Streptococcus suis 6407 GN=ID09_01475 PE=3 SV=1 - [A0A075SBS4_STRSU]	10.11	52.8244	5.17334	10	4	0.994006	1.0221	0.984484	1.0002	0.987746	0.988431
B9WXP0	UTP--glucose-1-phosphate uridylyltransferase OS=Streptococcus suis 89/1591 GN=SsuiDRAFT_2130 PE=3 SV=1 - [B9WXP0_STRSU]	47.83	33.3185	6.13818	9	12	0.977814	1.0019	1.02096	1.00023	0.987195	0.988431
B9WW21	MscS Mechanosensitive ion channel OS=Streptococcus suis 89/1591 GN=SsuiDRAFT_2644 PE=4 SV=1 - [B9WW21_STRSU]	24.47	30.9688	9.24658	5	6	0.985617	1.0519	0.963952	1.00049	0.986915	0.988431
D5AIG6	2-dehydropantoate 2-reductase OS=Streptococcus suis (strain GZ1) GN=SSGZ1_1174 PE=3 SV=1 - [D5AIG6_STRGZ]	27.45	33.603	5.74463	9	7	1.0232	0.985249	0.990818	0.999755	0.985334	0.988073
G5KZ05	6-phospho-beta-galactosidase OS=Streptococcus suis R61 GN=lacG1 PE=3 SV=1 - [G5KZ05_STRSU]	4.91	53.9525	5.42725	8	2	1.01444	1.04865	0.934469	0.999186	0.982992	0.98641
B9WW65	Uncharacterized protein OS=Streptococcus suis 89/1591 GN=SsuiDRAFT_2994 PE=4 SV=1 - [B9WW65_STRSU]	2.35	47.8463	4.85596	5	1	0.969823	0.977218	1.05552	1.00085	0.978004	0.982088
U5UD39	Uncharacterized protein OS=Streptococcus suis T15 GN=T15_0451 PE=4 SV=1 - [U5UD39_STRSU]	24.34	31.0437	5.021	5	5	0.961824	0.95974	1.08233	1.0013	0.977357	0.982088
B3GFZ8	Cps2J (Fragment) OS=Streptococcus suis GN=cps2J PE=4 SV=1 - [B3GFZ8_STRSU]	21.3	37.6461	5.47803	15	8	1.00557	0.996813	0.997271	0.999883	0.971035	0.976448
D5AGY0	Glutathione peroxidase OS=Streptococcus suis (strain GZ1) GN=SSGZ1_0636 PE=3 SV=1 - [D5AGY0_STRGZ]	10.86	19.9952	7.78174	2	2	0.947148	1.07749	0.986199	1.00361	0.934015	0.939877
B9WVK0	Arginine repressor OS=Streptococcus suis 89/1591 GN=argR PE=3 SV=1 - [B9WVK0_STRSU]	26.71	16.3306	5.5542	4	4	0.929201	1.03115	1.05061	1.00365	0.931538	0.938039
B9WVQ0	ABC transporter related protein (Fragment) OS=Streptococcus suis 89/1591 GN=SsuiDRAFT_2813 PE=3 SV=1 - [B9WVQ0_STRSU]	19.23	29.0711	5.13525	11	4	1.00712	0.97895	1.01806	1.00138	0.916738	0.92378
A4W0C1	UDP-N-acetylmuramoyl-L-alanyl-D-glutamate--L-lysine ligase OS=Streptococcus suis (strain 98HAH33) GN=murE PE=3 SV=1 - [MURE_STRS2]	25.16	53.1761	5.98584	10	11	1.0371	1.02601	0.922285	0.995131	0.906252	0.913852
D5AIF7	HrpA-like helicase OS=Streptococcus suis (strain GZ1) GN=SSGZ1_1165 PE=4 SV=1 - [D5AIF7_STRGZ]	18.18	23.5618	4.51318	1	2	1.03566	0.967495	0.987954	0.997036	0.896782	0.904935
A4VVL8	Ribonuclease 3 OS=Streptococcus suis (strain 05ZYH33) GN=rnc PE=3 SV=1 - [A4VVL8_STRSY]	14.29	21.9125	8.08936	4	3	0.943724	1.03533	1.00867	0.99591	0.894278	0.903039
B9WXZ5	Rhodanese domain protein OS=Streptococcus suis 89/1591 GN=SsuiDRAFT_2197 PE=4 SV=1 - [B9WXZ5_STRSU]	42.19	14.7979	9.92041	4	5	1.0584	0.995249	0.959855	1.0045	0.890201	0.899552
A0A075SE18	HAD family hydrolase OS=Streptococcus suis 6407 GN=ID09_00265 PE=4 SV=1 - [A0A075SE18_STRSU]	30.33	24.0944	5.05908	8	6	0.963167	1.02039	1.00663	0.996728	0.867034	0.876755
A0A075SGL0	GntR family transcriptional regulator OS=Streptococcus suis 6407 GN=ID09_04920 PE=4 SV=1 - [A0A075SGL0_STRSU]	46.98	26.5829	9.08545	6	10	0.970167	1.01457	1.00651	0.997082	0.850616	0.860757
G5L0C5	50S ribosomal protein L15 OS=Streptococcus suis R61 GN=rplO PE=3 SV=1 - [G5L0C5_STRSU]	37.67	15.3804	10.3599	3	5	0.975136	0.981048	1.03207	0.996085	0.848601	0.85932
U5UHR2	DHH family protein OS=Streptococcus suis T15 GN=T15_2212 PE=4 SV=1 - [U5UHR2_STRSU]	17.16	72.1553	5.13525	9	9	0.974608	1.00764	1.02905	1.00377	0.834176	0.845306
D5AIF5	Short-chain dehydrogenase/reductase SDR OS=Streptococcus suis (strain GZ1) GN=SSGZ1_1163 PE=3 SV=1 - [D5AIF5_STRGZ]	17.53	27.8304	6.59521	8	4	0.976776	1.03235	0.977665	0.995596	0.832922	0.844629
R4NN25	Dihydrolipoyl dehydrogenase OS=Streptococcus suis TL13 GN=acoL PE=4 SV=1 - [R4NN25_STRSU]	57.17	62.1314	5.13525	1	3	0.920752	0.99523	1.12807	1.01468	0.83121	0.843485
U5UD28	Tagatose-6-phosphate kinase OS=Streptococcus suis T15 GN=T15_0191 PE=3 SV=1 - [U5UD28_STRSU]	26.8	34.0866	4.7417	7	7	0.950695	1.02743	1.0427	1.00694	0.830104	0.842956
A4VU94	Glycerol dehydrogenase and related enzyme OS=Streptococcus suis (strain 05ZYH33) GN=SSU05_0717 PE=4 SV=1 - [A4VU94_STRSY]	3.3	38.9911	4.90674	1	1	0.970838	1.05201	0.954791	0.992545	0.827443	0.840845
D5AGG0	Glutathione reductase OS=Streptococcus suis (strain GZ1) GN=SSGZ1_0460 PE=3 SV=1 - [D5AGG0_STRGZ]	38.3	51.2121	5.73193	12	11	1.01614	1.05354	0.952635	1.00744	0.824223	0.838163
G7SP92	Uncharacterized protein OS=Streptococcus suis ST1 GN=SSUST1_1315 PE=4 SV=1 - [G7SP92_STRSU]	0.54	114.979	7.41553	1	1	1.05604	1.03537	0.861477	0.984296	0.822866	0.837374
A4VVH1	GTP cyclohydrolase 1 OS=Streptococcus suis (strain 05ZYH33) GN=folE PE=3 SV=1 - [GCH1_STRSY]	25.67	21.2369	6.60986	3	6	0.987296	0.991395	1.01466	0.997783	0.819047	0.834075
A4VT70	RecG-like helicase OS=Streptococcus suis (strain 05ZYH33) GN=SSU05_0342 PE=4 SV=1 - [A4VT70_STRSY]	7.01	61.3541	7.12256	9	3	0.98093	0.974397	1.03054	0.995289	0.815322	0.830868
A0A075SF08	Membrane protein OS=Streptococcus suis 6407 GN=ID09_07905 PE=4 SV=1 - [A0A075SF08_STRSU]	14.95	43.4807	7.59131	6	2	1.0073	1.12924	0.776675	0.971072	0.805895	0.821842
A0A075SFW4	LacI family transcriptional regulator OS=Streptococcus suis 6407 GN=ID09_09355 PE=4 SV=1 - [A0A075SFW4_STRSU]	10.59	35.4197	6.7124	5	3	1.02978	1.07106	0.837671	0.979503	0.802424	0.818881
B9WW57	Cof-like hydrolase OS=Streptococcus suis 89/1591 GN=SsuiDRAFT_2984 PE=4 SV=1 - [B9WW57_STRSU]	7.83	31.4741	6.56592	6	2	0.939645	0.960595	1.06618	0.988806	0.801851	0.818875
B9WVM7	LPXTG-motif cell wall anchor domain protein OS=Streptococcus suis 89/1591 GN=SsuiDRAFT_3023 PE=4 SV=1 - [B9WVM7_STRSU]	7.51	36.9027	4.65283	7	3	1.06022	1.00995	0.955895	1.00869	0.800134	0.817701
D5AJQ8	Acetyl-coenzyme A carboxylase carboxyl transferase subunit alpha OS=Streptococcus suis (strain GZ1) GN=accA PE=3 SV=1 - [D5AJQ8_STRGZ]	40.86	28.4958	5.79541	9	9	0.998245	0.959645	1.02556	0.994483	0.80007	0.817701
A4VVF9	Predicted membrane protein OS=Streptococcus suis (strain 05ZYH33) GN=SSU05_1132 PE=4 SV=1 - [A4VVF9_STRSY]	21.62	41.6554	4.56396	7	2	0.94411	0.977149	1.05095	0.990736	0.796894	0.815545
A4VSR2	ABC-type multidrug transport system, ATPase component OS=Streptococcus suis (strain 05ZYH33) GN=SSU05_0181 PE=3 SV=1 - [A4VSR2_STRSY]	22	22.7436	4.99561	9	3	0.975532	1.01081	1.00402	0.996786	0.794221	0.813386
A4W1F7	UvrABC system protein B OS=Streptococcus suis (strain 98HAH33) GN=uvrB PE=3 SV=1 - [UVRB_STRS2]	24.51	75.5451	4.97021	11	13	0.980116	0.996027	1.01471	0.996952	0.78924	0.808859
A4W3W8	30S ribosomal protein S9 OS=Streptococcus suis (strain 98HAH33) GN=rpsI PE=3 SV=1 - [RS9_STRS2]	39.23	14.2567	10.8433	2	6	0.973272	0.991478	1.02211	0.995621	0.787653	0.807806
U5UDP5	Chorismate synthase OS=Streptococcus suis T15 GN=aroC PE=3 SV=1 - [U5UDP5_STRSU]	50.26	42.469	6.11279	1	1	0.87459	1.00924	1.06392	0.982584	0.786155	0.806843
D5AFW6	Diphosphomevalonate decarboxylase OS=Streptococcus suis (strain GZ1) GN=SSGZ1_0266 PE=4 SV=1 - [D5AFW6_STRGZ]	18.18	37.0468	5.57959	9	5	0.978436	1.00106	1.03626	1.00525	0.784444	0.80566
A0A075ST71	3-oxoacyl-[acyl-carrier-protein] synthase 3 OS=Streptococcus suis 6407 GN=fabH PE=3 SV=1 - [A0A075ST71_STRSU]	29.54	35.109	5.98584	2	1	0.944422	0.983299	1.12324	1.01699	0.783994	0.80566
E5FPS8	60 kDa chaperonin (Fragment) OS=Streptococcus suis PE=3 SV=1 - [E5FPS8_STRSU]	56.98	28.4322	4.7417	2	1	0.831904	0.916496	1.15554	0.967979	0.772477	0.794501
B9WX05	Nitroreductase OS=Streptococcus suis 89/1591 GN=SsuiDRAFT_2350 PE=4 SV=1 - [B9WX05_STRSU]	40.5	21.919	4.83057	1	1	0.900011	1.18601	0.7984	0.961473	0.771438	0.793998
A4W299	Ribonuclease Z OS=Streptococcus suis (strain 98HAH33) GN=rnz PE=3 SV=1 - [RNZ_STRS2]	31.07	34.0979	6.96143	7	7	1.0054	0.984831	1.02112	1.00378	0.75321	0.77579
A4VX57	Transcriptional repressor NrdR OS=Streptococcus suis (strain 05ZYH33) GN=nrdR PE=3 SV=1 - [NRDR_STRSY]	28.22	18.7547	8.41162	3	5	1.06081	0.997292	0.971002	1.0097	0.750762	0.773821
G5L155	2-nitropropane dioxygenase-like protein OS=Streptococcus suis R61 GN=SSUR61_1836 PE=4 SV=1 - [G5L155_STRSU]	47.66	32.9764	5.42725	2	1	0.95931	1.09936	0.988031	1.01557	0.750437	0.773821
G7SHI9	Phosphoserine phosphatase SerB OS=Streptococcus suis D12 GN=SSUD12_1481 PE=4 SV=1 - [G7SHI9_STRSU]	42.65	22.9541	4.83057	4	1	1.07172	1.02386	0.819853	0.971812	0.75009	0.773821
G5L1N9	Nucleoid DNA-binding protein OS=Streptococcus suis R61 GN=SSUR61_2022 PE=3 SV=1 - [G5L1N9_STRSU]	75.82	9.47113	9.70068	1	2	0.929758	1.05315	0.976572	0.986494	0.743353	0.76783
D5AF67	Cell shape-determining protein MreC OS=Streptococcus suis (strain GZ1) GN=SSGZ1_0017 PE=3 SV=1 - [D5AF67_STRGZ]	29.86	29.8985	4.77979	7	6	0.998916	0.981036	1.01041	0.996789	0.743221	0.76783
F4EEI8	CDP-diacylglycerol--glycerol-3-phosphate 3-phosphatidyltransferase OS=Streptococcus suis ST3 GN=SSUST3_1997 PE=3 SV=1 - [F4EEI8_STRSU]	18.99	19.9219	8.96826	5	3	0.941997	1.06035	1.04004	1.01413	0.736261	0.761595
D5AHC7	Homoserine dehydrogenase OS=Streptococcus suis (strain GZ1) GN=SSGZ1_0785 PE=3 SV=1 - [D5AHC7_STRGZ]	50.2	53.3747	5.26221	6	1	0.976606	0.9695	1.03125	0.99245	0.736023	0.761595
A4VW76	Endoribonuclease YbeY OS=Streptococcus suis (strain 05ZYH33) GN=ybeY PE=3 SV=1 - [YBEY_STRSY]	18.79	19.1591	4.27197	3	3	0.968371	0.934911	1.05497	0.986085	0.734799	0.761174
G5KZI7	Xaa-Pro dipeptidyl-peptidase OS=Streptococcus suis R61 GN=pepXP PE=3 SV=1 - [G5KZI7_STRSU]	12.05	85.1489	5.66846	2	1	1.08713	0.885014	1.11319	1.02845	0.731313	0.758107
D5AGB0	Uncharacterized protein OS=Streptococcus suis (strain GZ1) GN=SSGZ1_0410 PE=4 SV=1 - [D5AGB0_STRGZ]	13.81	110.892	8.26514	2	13	1.03366	0.989572	0.993631	1.00562	0.728095	0.755314
B9WT88	GCN5-related N-acetyltransferase OS=Streptococcus suis 89/1591 GN=SsuiDRAFT_3536 PE=4 SV=1 - [B9WT88_STRSU]	37.84	21.1746	5.78271	4	1	0.93742	1.53833	0.798938	1.09156	0.725643	0.753311
G5KY52	Glutamate--tRNA ligase OS=Streptococcus suis R61 GN=gltX PE=3 SV=1 - [G5KY52_STRSU]	34.92	55.5789	4.97021	1	2	0.992406	0.961461	1.09586	1.01658	0.722869	0.750972
A0A075STF8	D-alanyl-D-alanine carboxypeptidase OS=Streptococcus suis 6407 GN=ID09_09570 PE=3 SV=1 - [A0A075STF8_STRSU]	21.31	44.9169	4.77979	9	6	0.959652	1.05523	0.940071	0.984983	0.713964	0.742255
G7SLT5	Xaa-Pro aminopeptidase OS=Streptococcus suis ST1 GN=SSUST1_0586 PE=3 SV=1 - [G7SLT5_STRSU]	36.57	40.27	5.08447	1	1	1.39096	1.4329	0.556372	1.12675	0.700442	0.728722
A0A075SSY4	Glutamate racemase OS=Streptococcus suis 6407 GN=murI PE=3 SV=1 - [A0A075SSY4_STRSU]	12.5	29.1713	6.78564	8	2	0.835297	0.947688	1.11016	0.964383	0.698978	0.727724
D5AK94	Pseudouridylate synthase OS=Streptococcus suis (strain GZ1) GN=SSGZ1_1803 PE=4 SV=1 - [D5AK94_STRGZ]	10.42	33.1487	8.93896	6	3	0.972414	1.0651	1	1.0125	0.693669	0.722718
A0A075SQP9	tRNA (guanine-N(1)-)-methyltransferase OS=Streptococcus suis 6407 GN=trmD PE=3 SV=1 - [A0A075SQP9_STRSU]	17.01	27.7078	4.81787	6	3	0.944623	1.03356	1.07416	1.01745	0.693031	0.722575
A0A075SIR3	Phosphoserine aminotransferase OS=Streptococcus suis 6407 GN=serC PE=3 SV=1 - [A0A075SIR3_STRSU]	57.3	40.2643	5.03369	6	15	1.00819	1.00737	0.96442	0.993327	0.689687	0.719608
D5AJV5	Ribosomal protein L7Ae/L30e/S12e/Gadd45 OS=Streptococcus suis (strain GZ1) GN=SSGZ1_1664 PE=4 SV=1 - [D5AJV5_STRGZ]	38.24	11.026	9.56885	2	3	0.995888	1.04153	0.986236	1.00788	0.689242	0.719608
A0A075SJI4	Glycine/betaine ABC transporter ATP-binding protein OS=Streptococcus suis 6407 GN=ID09_08305 PE=3 SV=1 - [A0A075SJI4_STRSU]	29.22	27.3754	5.30029	8	3	1.01617	0.972437	1.03839	1.009	0.687923	0.718807
A0A075SFH1	Transcriptional regulator OS=Streptococcus suis 6407 GN=ID09_08720 PE=4 SV=1 - [A0A075SFH1_STRSU]	13.62	25.4108	9.71533	7	3	1.05031	0.949046	1.0481	1.01582	0.68238	0.713532
A4VYC6	Two-component sensor histidine kinase OS=Streptococcus suis (strain 05ZYH33) GN=SSU05_2149 PE=4 SV=1 - [A4VYC6_STRSY]	3.91	49.9693	5.88428	4	1	1.10581	0.89955	1.08921	1.03152	0.680723	0.712316
G7SPD5	Uncharacterized protein OS=Streptococcus suis ST1 GN=SSUST1_1360 PE=4 SV=1 - [G7SPD5_STRSU]	23	12.0065	9.70068	1	1	1.15262	1.35199	0.749211	1.08461	0.680274	0.712316
A4VYP7	30S ribosomal protein S19 OS=Streptococcus suis (strain 98HAH33) GN=rpsS PE=3 SV=2 - [RS19_STRS2]	56.99	10.7437	9.99365	2	10	0.996879	0.994212	1.02131	1.00413	0.678918	0.711459
D5AJZ4	Glycosyl transferase OS=Streptococcus suis (strain GZ1) GN=SSGZ1_1703 PE=4 SV=1 - [D5AJZ4_STRGZ]	8.13	17.7405	9.99365	5	1	1.03715	0.970663	0.956057	0.987958	0.677073	0.710041
G5L0U4	50S ribosomal protein L13 OS=Streptococcus suis R61 GN=rplM PE=3 SV=1 - [G5L0U4_STRSU]	66.89	16.1057	9.94971	5	7	0.993348	1.0034	1.01064	1.00246	0.672119	0.705358
A1YSC9	3-phosphoglycerate kinase (Fragment) OS=Streptococcus suis PE=4 SV=1 - [A1YSC9_STRSU]	100	2.54137	4.75439	1	1	0.943212	1.07003	0.916006	0.976415	0.668487	0.702057
A0A075SJX1	Chromosomal replication initiator protein DnaA OS=Streptococcus suis 6407 GN=dnaA PE=3 SV=1 - [A0A075SJX1_STRSU]	30.63	52.6501	6.37939	9	11	0.974037	0.973948	1.02578	0.991257	0.66285	0.696644
U5UCN5	Glutamyl-tRNA(Gln) amidotransferase subunit A OS=Streptococcus suis T15 GN=gatA PE=3 SV=1 - [U5UCN5_STRSU]	42.62	52.1737	5.13525	1	1	1.17203	0.811111	0.840734	0.941291	0.662236	0.696506
D3VNC9	UDP-galactopyranose mutase OS=Streptococcus suis GN=glf PE=4 SV=1 - [D3VNC9_STRSU]	22.97	42.9904	5.70654	26	7	1.02727	0.955656	1.06798	1.01697	0.656732	0.691221
F4EDT5	50S ribosomal protein L33 OS=Streptococcus suis ST3 GN=rpmG PE=3 SV=1 - [F4EDT5_STRSU]	38.78	5.70101	9.43701	1	2	0.963681	1.00185	1.09545	1.02033	0.655285	0.690202
G7SFU4	Uncharacterized protein OS=Streptococcus suis D12 GN=SSUD12_1021 PE=4 SV=1 - [G7SFU4_STRSU]	2.59	55.2754	9.5249	1	2	1.0844	0.986059	0.981886	1.01745	0.654387	0.689759
A0A075SSF2	Acetyl esterase OS=Streptococcus suis 6407 GN=ID09_07840 PE=4 SV=1 - [A0A075SSF2_STRSU]	37.6	29.6897	5.26221	7	7	1.00413	0.957315	1.01159	0.991015	0.649674	0.685292
D5AFI5	Phenylalanyl-tRNA synthetase-like protein OS=Streptococcus suis (strain GZ1) GN=SSGZ1_0135 PE=4 SV=1 - [D5AFI5_STRGZ]	62.8	22.2143	4.79248	8	10	1.01955	0.975766	1.0317	1.00901	0.648942	0.685021
A0A075SJ72	Membrane protein OS=Streptococcus suis 6407 GN=ID09_09940 PE=4 SV=1 - [A0A075SJ72_STRSU]	6.51	19.4389	9.80322	4	1	1.08537	0.876235	1.18333	1.04831	0.647069	0.683544
A0A075SF93	Prolipoprotein diacylglyceryl transferase OS=Streptococcus suis 6407 GN=lgt PE=3 SV=1 - [A0A075SF93_STRSU]	11.24	29.5269	9.34912	7	3	1.07879	1.03034	0.951158	1.0201	0.643151	0.679902
D5AJ71	Uncharacterized protein OS=Streptococcus suis (strain GZ1) GN=SSGZ1_1430 PE=4 SV=1 - [D5AJ71_STRGZ]	3.95	29.2475	5.05908	2	1	1.05725	1.04674	0.950903	1.0183	0.642801	0.679902
A4VS99	Hypoxanthine-guanine phosphoribosyltransferase OS=Streptococcus suis (strain 05ZYH33) GN=SSU05_0014 PE=4 SV=1 - [A4VS99_STRSY]	51.11	20.2125	4.93213	8	10	1.0199	0.973553	0.982637	0.99203	0.630625	0.667639
A0A075SSX6	Segregation and condensation protein A OS=Streptococcus suis 6407 GN=scpA PE=3 SV=1 - [A0A075SSX6_STRSU]	21.76	27.9314	4.729	4	5	0.968866	1.00863	1.07459	1.01736	0.630042	0.667511
A0A075SKD2	Uncharacterized protein OS=Streptococcus suis 6407 GN=ID09_09760 PE=4 SV=1 - [A0A075SKD2_STRSU]	24.04	30.5081	4.91943	2	1	0.943025	1.04564	1.08603	1.0249	0.61778	0.655001
R4NIG6	Uncharacterized protein OS=Streptococcus suis TL13 GN=TL13_0499 PE=4 SV=1 - [R4NIG6_STRSU]	9.17	39.395	5.04639	8	1	0.993217	1.01636	0.963412	0.990996	0.61632	0.653934
A4VU70	Putative HsdR OS=Streptococcus suis (strain 05ZYH33) GN=SSU05_0693 PE=4 SV=1 - [A4VU70_STRSY]	10.52	118.24	6.12549	3	11	1.01379	0.984692	1.02149	1.00666	0.612717	0.650589
B9WXS8	LPXTG-motif cell wall anchor domain protein (Fragment) OS=Streptococcus suis 89/1591 GN=SsuiDRAFT_2257 PE=3 SV=1 - [B9WXS8_STRSU]	3.54	69.8571	4.69092	10	2	0.97605	1.0103	1.0546	1.01365	0.609268	0.647403
A4VXW3	Ferredoxin--NADP reductase OS=Streptococcus suis (strain 05ZYH33) GN=SSU05_1986 PE=3 SV=1 - [FENR_STRSY]	30.12	35.0871	5.92236	8	6	1.01566	1.01123	0.912128	0.979674	0.608665	0.647239
D5AIU8	Uncharacterized protein OS=Streptococcus suis (strain GZ1) GN=SSGZ1_1307 PE=4 SV=1 - [D5AIU8_STRGZ]	8.13	31.0788	6.40479	8	2	0.985601	1.00805	1.02891	1.00752	0.608655	0.647239
U5UDB7	Chaperone protein DnaK OS=Streptococcus suis T15 GN=dnaK PE=2 SV=1 - [U5UDB7_STRSU]	66.56	64.6873	4.79248	1	1	1.04322	0.868185	0.993269	0.968224	0.603715	0.642923
D5AIM7	Ribonuclease R OS=Streptococcus suis (strain GZ1) GN=rnr PE=3 SV=1 - [D5AIM7_STRGZ]	19.77	89.2741	7.1665	7	13	0.981913	0.997546	1.07232	1.01726	0.599203	0.638589
G5KXA5	Leucine--tRNA ligase OS=Streptococcus suis R61 GN=leuS PE=3 SV=1 - [G5KXA5_STRSU]	30.49	94.0204	4.95752	3	1	1.09523	0.92298	0.843277	0.953828	0.59793	0.637704
D5AIJ8	Histidine kinase OS=Streptococcus suis (strain GZ1) GN=SSGZ1_1206 PE=4 SV=1 - [D5AIJ8_STRGZ]	27.17	51.0472	4.88135	7	8	0.937634	1.02731	0.986472	0.983805	0.5959	0.636009
D5AH40	Sorbitol operon regulator OS=Streptococcus suis (strain GZ1) GN=SSGZ1_0698 PE=4 SV=1 - [D5AH40_STRGZ]	15.82	35.5722	5.71924	1	1	0.976696	1.07322	0.796638	0.948852	0.592485	0.632832
B9WUC3	Uncharacterized protein OS=Streptococcus suis 89/1591 GN=SsuiDRAFT_3060 PE=4 SV=1 - [B9WUC3_STRSU]	56.25	5.77781	4.76709	4	3	1.01881	0.986353	0.964658	0.989939	0.588019	0.628527
B9WWP1	SPX domain-containing protein OS=Streptococcus suis 89/1591 GN=SsuiDRAFT_2624 PE=4 SV=1 - [B9WWP1_STRSU]	2.43	29.1421	8.83643	7	1	1.00961	0.977965	0.99479	0.994121	0.586041	0.626877
G5L324	Uncharacterized protein OS=Streptococcus suis R61 GN=SSUR61_1087 PE=4 SV=1 - [G5L324_STRSU]	17.39	15.4706	7.48877	6	1	1.01156	1.04798	0.979085	1.01288	0.583958	0.625112
A0A075SF51	AraC family transcriptional regulator OS=Streptococcus suis 6407 GN=ID09_08115 PE=4 SV=1 - [A0A075SF51_STRSU]	5.73	32.1423	6.52197	6	2	0.975371	0.949628	1.02931	0.984771	0.583088	0.624644
A0A075SFT8	dTDP-4-dehydrorhamnose 3,5-epimerase OS=Streptococcus suis 6407 GN=ID09_03605 PE=4 SV=1 - [A0A075SFT8_STRSU]	46.19	22.4052	4.93213	8	7	1.00013	0.988789	1.04355	1.01083	0.583074	0.624644
U5UIB0	Uncharacterized protein OS=Streptococcus suis T15 GN=T15_2085 PE=3 SV=1 - [U5UIB0_STRSU]	18.09	21.4424	9.70068	6	3	0.943156	1.064	1.07734	1.02817	0.577123	0.619174
B9WUL8	Ferrous iron transport protein B OS=Streptococcus suis 89/1591 GN=SsuiDRAFT_4111 PE=4 SV=1 - [B9WUL8_STRSU]	7.98	79.0339	6.0874	10	4	0.972589	1.0413	0.912211	0.975367	0.576792	0.619174
A4W313	Bifunctional protein GlmU OS=Streptococcus suis (strain 98HAH33) GN=glmU PE=3 SV=2 - [GLMU_STRS2]	36.74	49.3196	5.97314	8	15	1.00693	1.01744	0.903175	0.975849	0.57586	0.618739
G5KZ57	Prephenate dehydratase OS=Streptococcus suis R61 GN=pheA PE=4 SV=1 - [G5KZ57_STRSU]	19.64	30.4557	4.88135	15	5	0.987783	0.994554	1.07167	1.018	0.572333	0.615407
A4VSF4	50S ribosomal protein L3 OS=Streptococcus suis (strain 05ZYH33) GN=rplC PE=3 SV=1 - [RL3_STRSY]	70.67	22.227	10.2134	2	12	0.95712	1.01201	0.997454	0.988861	0.567432	0.610592
G7SNN0	Isocitrate dehydrogenase [NADP] OS=Streptococcus suis ST1 GN=SSUST1_0759 PE=3 SV=1 - [G7SNN0_STRSU]	4	32.938	4.93213	8	1	1.00464	1.02255	0.884555	0.970582	0.567164	0.610592
A4VXE3	Transcriptional regulator/sugar kinase OS=Streptococcus suis (strain 05ZYH33) GN=SSU05_1816 PE=4 SV=1 - [A4VXE3_STRSY]	32.26	34.01	5.63037	8	6	1.00539	1.03856	0.986863	1.01027	0.567095	0.610592
A0A075SQ78	Glycosyl transferase OS=Streptococcus suis 6407 GN=ID09_03685 PE=4 SV=1 - [A0A075SQ78_STRSU]	15.64	37.7094	6.69775	7	5	0.919703	0.966847	1.04124	0.97593	0.566463	0.610592
D5AGM5	Metal-dependent phosphohydrolase OS=Streptococcus suis (strain GZ1) GN=SSGZ1_0525 PE=4 SV=1 - [D5AGM5_STRGZ]	12.81	51.1227	6.17627	6	6	1.0042	0.9667	1.13247	1.03446	0.563259	0.607915
D5AFX9	Amidase OS=Streptococcus suis (strain GZ1) GN=SSGZ1_0279 PE=4 SV=1 - [D5AFX9_STRGZ]	6.22	52.6879	5.45264	7	3	0.95492	1.02731	0.972057	0.984763	0.557618	0.602278
B9WVT8	Uncharacterized protein OS=Streptococcus suis 89/1591 GN=SsuiDRAFT_2773 PE=4 SV=1 - [B9WVT8_STRSU]	7.97	28.6981	7.82568	6	2	1.26943	0.980112	0.96213	1.07056	0.552027	0.596685
G5L1Z5	30S ribosomal protein S21 OS=Streptococcus suis R61 GN=rpsU PE=3 SV=1 - [G5L1Z5_STRSU]	46.55	6.96594	11.2974	2	4	1.03445	0.960918	1.07735	1.02424	0.549804	0.594728
B9WYD5	Riboflavin transporter OS=Streptococcus suis 89/1591 GN=SsuiDRAFT_2019 PE=3 SV=1 - [B9WYD5_STRSU]	3.91	19.787	9.30518	8	1	1.00414	0.897535	1.01638	0.972685	0.544428	0.589355
D5AF16	Metallophosphoesterase OS=Streptococcus suis (strain GZ1) GN=SSGZ1_1953 PE=4 SV=1 - [D5AF16_STRGZ]	7.41	48.7011	4.98291	7	3	1.13638	0.979927	0.993543	1.03662	0.540417	0.585452
A4W4P9	DNA replication and repair protein RecF OS=Streptococcus suis (strain 98HAH33) GN=recF PE=3 SV=1 - [RECF_STRS2]	12.64	42.1623	6.94678	6	3	1.02437	1.10092	0.962711	1.02933	0.539443	0.584836
A4W488	Argininosuccinate synthase OS=Streptococcus suis (strain 98HAH33) GN=argG PE=3 SV=1 - [ASSY_STRS2]	11.84	43.5686	5.60498	7	4	1.20324	1.05468	0.922311	1.06008	0.536194	0.58175
B9WWP7	2-amino-4-hydroxy-6-hydroxymethyldihydropteridine pyrophosphokinase OS=Streptococcus suis 89/1591 GN=SsuiDRAFT_2630 PE=4 SV=1 - [B9WWP7_STRSU]	26.67	17.1578	4.97021	8	4	0.936272	0.969138	1.03187	0.979092	0.533629	0.579403
A0A075SGL7	Multidrug ABC transporter ATP-binding protein OS=Streptococcus suis 6407 GN=ID09_10660 PE=3 SV=1 - [A0A075SGL7_STRSU]	21.83	62.665	6.17627	12	10	0.990954	1.05012	1.00014	1.01374	0.532805	0.578944
G5L3I5	UvrABC system protein C OS=Streptococcus suis R61 GN=uvrC PE=3 SV=1 - [G5L3I5_STRSU]	11.88	67.6504	8.86572	9	5	0.97873	1.03583	1.02477	1.01311	0.531588	0.578057
A4VYQ7	50S ribosomal protein L6 OS=Streptococcus suis (strain 98HAH33) GN=rplF PE=3 SV=1 - [RL6_STRS2]	71.91	19.2363	9.75928	3	11	0.988885	0.982274	1.01001	0.993723	0.531289	0.578057
A8CUG8	DNA helicase OS=Streptococcus suis GN=SC84_02 PE=4 SV=1 - [A8CUG8_STRSU]	7.77	69.4886	5.5542	2	4	1.00314	1.0069	0.943764	0.9846	0.529942	0.577137
A0A075SEW2	HAD family hydrolase OS=Streptococcus suis 6407 GN=ID09_01840 PE=4 SV=1 - [A0A075SEW2_STRSU]	34.29	20.1787	9.46631	6	5	1.00432	0.998425	0.98232	0.995021	0.527916	0.575365
B9WVC9	Uncharacterized protein OS=Streptococcus suis 89/1591 GN=SsuiDRAFT_2969 PE=4 SV=1 - [B9WVC9_STRSU]	16.73	27.7077	6.1001	7	5	1.04918	0.950847	1.10192	1.03398	0.522929	0.57036
D5AGZ5	Thymidylate kinase OS=Streptococcus suis (strain GZ1) GN=tmk PE=3 SV=1 - [D5AGZ5_STRGZ]	40.09	24.8201	5.71924	7	2	1.00156	0.992661	1.03966	1.01129	0.515327	0.562494
F4EHB4	UDP-N-acetylglucosamine 1-carboxyvinyltransferase OS=Streptococcus suis ST3 GN=murZ PE=3 SV=1 - [F4EHB4_STRSU]	51.07	44.7195	5.41455	5	16	0.98849	1.00578	0.993684	0.995985	0.515206	0.562494
A0A075SJB3	30S ribosomal protein S2 OS=Streptococcus suis 6407 GN=rpsB PE=3 SV=1 - [A0A075SJB3_STRSU]	65.5	28.564	5.43994	5	1	0.993781	0.972647	1.00847	0.991632	0.50537	0.552461
G5KXU0	ABC-type proline/glycine betaine transport system, ATPase component OS=Streptococcus suis R61 GN=SSUR61_0509 PE=3 SV=1 - [G5KXU0_STRSU]	25.93	27.2944	5.41455	1	1	非数字	1.7223	0.994549	1.35843	0.504805	0.552262
A0A075SQ83	Glycosyl transferase OS=Streptococcus suis 6407 GN=ID09_03710 PE=4 SV=1 - [A0A075SQ83_STRSU]	12.11	30.0588	5.8335	6	2	1.09821	1.16528	0.917032	1.06018	0.502254	0.549888
A4VXI8	Predicted kinase related to dihydroxyacetone kinase OS=Streptococcus suis (strain 05ZYH33) GN=SSU05_1861 PE=4 SV=1 - [A4VXI8_STRSY]	56.86	59.9559	4.53857	5	2	0.984596	0.997682	1.1371	1.03979	0.500491	0.548374
B0FYB9	Peptide ABC transporter peptide-binding protein (Fragment) OS=Streptococcus suis PE=4 SV=1 - [B0FYB9_STRSU]	29.2	12.7351	4.70361	1	1	0.990789	0.997898	1.08923	1.02597	0.498653	0.546775
D5AIL5	Glucose-6-phosphate isomerase OS=Streptococcus suis (strain GZ1) GN=SSGZ1_1223 PE=4 SV=1 - [D5AIL5_STRGZ]	42.22	30.1851	7.31299	8	9	0.973914	0.975535	1.01623	0.988559	0.495435	0.54366
B9WYD9	Pseudouridine synthase OS=Streptococcus suis 89/1591 GN=SsuiDRAFT_2004 PE=3 SV=1 - [B9WYD9_STRSU]	27.95	32.7534	7.43018	8	8	1.03212	0.98061	1.02845	1.01373	0.495037	0.543637
B9WSL5	Sua5/YciO/YrdC/YwlC family protein OS=Streptococcus suis 89/1591 GN=SsuiDRAFT_3848 PE=4 SV=1 - [B9WSL5_STRSU]	4.5	22.2956	5.0083	9	1	1.09451	1.20071	0.913552	1.06959	0.493762	0.542649
G5L208	Methylated DNA-protein cysteine methyltransferase OS=Streptococcus suis R61 GN=SSUR61_2214 PE=4 SV=1 - [G5L208_STRSU]	7.28	16.7057	7.50342	8	1	1.06282	1.10142	0.949946	1.03806	0.49043	0.539398
G7SM23	Oligoendopeptidase F OS=Streptococcus suis ST1 GN=SSUST1_1097 PE=4 SV=1 - [G7SM23_STRSU]	35.57	68.1232	4.98291	1	1	0.950954	0.964962	1.02572	0.980546	0.485858	0.534777
A4W4L2	Aspartate--tRNA ligase OS=Streptococcus suis (strain 98HAH33) GN=aspS PE=3 SV=1 - [SYD_STRS2]	39.28	65.6545	4.99561	9	21	0.97849	0.998156	1.00381	0.993485	0.485234	0.534498
A4VYB5	Type II secretory pathway, pullulanase PulA and related glycosidases OS=Streptococcus suis (strain 05ZYH33) GN=SSU05_2138 PE=4 SV=1 - [A4VYB5_STRSY]	14.79	79.7162	5.31299	10	9	1.02936	0.980452	0.866804	0.958873	0.483008	0.532453
A0A075SFW0	Glycerophosphodiester phosphodiesterase OS=Streptococcus suis 6407 GN=ID09_00965 PE=4 SV=1 - [A0A075SFW0_STRSU]	4.44	67.7088	7.12256	7	2	1.02562	0.971987	1.09022	1.02927	0.48196	0.531704
D5AI36	Uncharacterized protein OS=Streptococcus suis (strain GZ1) GN=SSGZ1_1044 PE=4 SV=1 - [D5AI36_STRGZ]	26.34	25.4022	6.354	8	4	1.00888	1.01075	0.801476	0.940372	0.481044	0.531099
A4VVI6	Uronate isomerase OS=Streptococcus suis (strain 05ZYH33) GN=SSU05_1159 PE=4 SV=1 - [A4VVI6_STRSY]	6.13	30.4153	5.18604	8	1	1.06938	1.01934	0.979014	1.02258	0.478711	0.528928
D5AIU9	Putative UDP-N-acetylmuramyl tripeptide synthetase MurC OS=Streptococcus suis (strain GZ1) GN=SSGZ1_1308 PE=4 SV=1 - [D5AIU9_STRGZ]	28.64	49.3014	7.07861	6	4	0.997851	0.990929	1.1259	1.03823	0.47554	0.525827
Q9EZW2	Elongation factor Tu (Fragment) OS=Streptococcus suis GN=tuf PE=4 SV=1 - [Q9EZW2_STRSU]	68.3	29.6031	4.66553	1	2	0.933889	1.03569	0.945852	0.971809	0.472746	0.523138
A0A075SLG9	X-Pro aminopeptidase OS=Streptococcus suis 6407 GN=ID09_09375 PE=3 SV=1 - [A0A075SLG9_STRSU]	18.13	39.7791	5.04639	10	7	0.888891	0.977732	1.02566	0.964093	0.464713	0.514644
D5AJI8	Predicted periplasmic solute-binding protein OS=Streptococcus suis (strain GZ1) GN=SSGZ1_1547 PE=4 SV=1 - [D5AJI8_STRGZ]	40.83	67.1088	4.61475	12	20	1.00207	1.03192	0.9963	1.0101	0.456879	0.506357
A4VYR6	30S ribosomal protein S13 OS=Streptococcus suis (strain 98HAH33) GN=rpsM PE=3 SV=1 - [RS13_STRS2]	60.33	13.3855	10.521	2	12	1.03581	1.06667	0.973491	1.02532	0.453015	0.50246
D5AF86	Adenylosuccinate lyase OS=Streptococcus suis (strain GZ1) GN=SSGZ1_0036 PE=3 SV=1 - [D5AF86_STRGZ]	43.95	49.3029	5.22412	8	19	1.02739	1.00444	0.994898	1.00891	0.452963	0.50246
B9WU12	ABC transporter related protein OS=Streptococcus suis 89/1591 GN=SsuiDRAFT_3204 PE=3 SV=1 - [B9WU12_STRSU]	29.64	28.1016	5.50342	3	6	1.10088	1.10046	0.944038	1.04846	0.451308	0.501338
D5AIX1	3-carboxymuconate cyclase OS=Streptococcus suis (strain GZ1) GN=SSGZ1_1330 PE=4 SV=1 - [D5AIX1_STRGZ]	34.15	4.61217	4.55127	1	1	1.58501	1.14193	0.860721	1.19589	0.450889	0.501258
A4VWZ2	Probable manganese-dependent inorganic pyrophosphatase OS=Streptococcus suis (strain 05ZYH33) GN=ppaC PE=3 SV=1 - [PPAC_STRSY]	65.92	33.353	4.69092	10	14	1.00147	0.998235	1.01117	1.00363	0.449553	0.500158
B9WTV4	ABC transporter related protein OS=Streptococcus suis 89/1591 GN=SsuiDRAFT_3663 PE=3 SV=1 - [B9WTV4_STRSU]	13.45	61.6701	5.12256	2	1	0.956779	0.962944	1.02191	0.980545	0.447609	0.498379
B9WWW9	Uncharacterized protein OS=Streptococcus suis 89/1591 GN=SsuiDRAFT_2479 PE=4 SV=1 - [B9WWW9_STRSU]	11.11	17.3101	8.85107	4	1	1.07138	1.53371	0.918379	1.17449	0.445066	0.495931
U5UJW8	Nicotinate phosphoribosyltransferase OS=Streptococcus suis T15 GN=pncB PE=3 SV=1 - [U5UJW8_STRSU]	40.12	55.1841	5.70654	6	14	0.974746	0.987504	1.00917	0.990474	0.443191	0.494223
B9WXB6	Ornithine carbamoyltransferase OS=Streptococcus suis 89/1591 GN=SsuiDRAFT_2357 PE=3 SV=1 - [B9WXB6_STRSU]	8.59	28.549	5.47803	6	1	0.932738	0.892274	1.04497	0.956662	0.442846	0.49422
M1VK27	Glucose-1-phosphate thymidylyltransferase OS=Streptococcus suis GN=cps26R PE=3 SV=1 - [M1VK27_STRSU]	43.25	32.0354	4.83057	1	1	0.916737	1.01376	0.986738	0.972411	0.44063	0.492128
A4VZB4	Protein GrpE OS=Streptococcus suis (strain 98HAH33) GN=grpE PE=3 SV=1 - [GRPE_STRS2]	51.76	19.5298	4.60205	6	2	1.01787	0.960569	0.971133	0.98319	0.440405	0.492128
D5AH00	GCN5-related N-acetyltransferase OS=Streptococcus suis (strain GZ1) GN=SSGZ1_0656 PE=4 SV=1 - [D5AH00_STRGZ]	37.84	21.1556	5.99854	3	1	1.00998	0.986337	0.970759	0.989026	0.43738	0.489255
F4EHB2	Methionine aminopeptidase OS=Streptococcus suis ST3 GN=map PE=3 SV=1 - [F4EHB2_STRSU]	56.99	31.6918	5.23682	3	13	0.986499	0.932037	1.0126	0.977045	0.435444	0.487468
D5AJJ1	Uncharacterized protein OS=Streptococcus suis (strain GZ1) GN=SSGZ1_1550 PE=4 SV=1 - [D5AJJ1_STRGZ]	40.91	25.5373	8.89502	8	9	1.00264	0.997759	0.969905	0.990102	0.434085	0.486323
G7SNJ2	Uncharacterized protein OS=Streptococcus suis ST1 GN=SSUST1_0719 PE=4 SV=1 - [G7SNJ2_STRSU]	6.94	16.7792	9.72998	7	1	0.993015	1.05228	1.00685	1.01738	0.433978	0.486323
D5AF82	N5-carboxyaminoimidazole ribonucleotide mutase OS=Streptococcus suis (strain GZ1) GN=purE PE=3 SV=1 - [D5AF82_STRGZ]	19.14	16.9638	6.53662	4	2	0.938422	1.04139	0.886375	0.955397	0.430722	0.483306
B9WSP8	Transcriptional regulator, AraC family OS=Streptococcus suis 89/1591 GN=SsuiDRAFT_3883 PE=4 SV=1 - [B9WSP8_STRSU]	15.47	31.5669	5.12256	2	3	0.928354	1.00339	0.99744	0.976394	0.43033	0.483242
A4VUW3	Signal recognition particle GTPase OS=Streptococcus suis (strain 05ZYH33) GN=SSU05_0936 PE=4 SV=1 - [A4VUW3_STRSY]	4.26	29.154	5.5415	1	1	1.15308	0.965251	1.04288	1.05374	0.428015	0.481017
F4EDJ2	Isoprenyl transferase OS=Streptococcus suis ST3 GN=SSUST3_1804 PE=3 SV=1 - [F4EDJ2_STRSU]	16.33	28.6	9.24658	6	4	1.0006	1.00067	0.834675	0.945316	0.427107	0.480371
D5AI44	Regulatory protein, ArsR OS=Streptococcus suis (strain GZ1) GN=SSGZ1_1052 PE=4 SV=1 - [D5AI44_STRGZ]	20.53	35.2328	4.81787	10	5	1.00556	0.995553	1.02378	1.0083	0.420943	0.473807
A4VZG5	Glutamyl-tRNA(Gln) amidotransferase subunit A OS=Streptococcus suis (strain 98HAH33) GN=gatA PE=3 SV=1 - [GATA_STRS2]	54.92	52.1467	5.08447	8	5	1.01049	0.987451	0.854668	0.950871	0.418164	0.471047
A4VX31	Phosphoesterase OS=Streptococcus suis (strain 05ZYH33) GN=SSU05_1704 PE=3 SV=1 - [A4VX31_STRSY]	23.43	19.8387	5.46533	7	4	0.912128	0.97906	1.0158	0.968996	0.414406	0.467178
G5L2K8	Multiple sugar-binding protein OS=Streptococcus suis R61 GN=msmE PE=4 SV=1 - [G5L2K8_STRSU]	10.98	44.869	4.55127	7	4	1.03455	0.890397	0.946007	0.956985	0.413216	0.466201
A0A075SG65	Mini-ribonuclease 3 OS=Streptococcus suis 6407 GN=mrnC PE=3 SV=1 - [A0A075SG65_STRSU]	32.58	14.9297	8.5874	5	6	0.947608	0.939068	1.02616	0.970946	0.404543	0.456773
M1VNU1	UPF0246 protein OS=Streptococcus suis PE=3 SV=1 - [M1VNU1_STRSU]	16.8	28.4537	8.70459	18	4	1.02987	1.06344	0.98153	1.02495	0.4041	0.45663
B9WXE0	Phosphatidate cytidylyltransferase OS=Streptococcus suis 89/1591 GN=SsuiDRAFT_2468 PE=3 SV=1 - [B9WXE0_STRSU]	4.1	29.1658	9.15869	6	1	0.94682	1.03245	0.880832	0.953367	0.399334	0.451598
A4VT87	Transcriptional regulator OS=Streptococcus suis (strain 05ZYH33) GN=SSU05_0359 PE=4 SV=1 - [A4VT87_STRSY]	11.99	32.5995	4.89404	4	2	1.11046	1.07365	0.960367	1.04816	0.397961	0.450398
D5AEU0	Putative amino acid ABC transporter, ATP-binding protein OS=Streptococcus suis (strain GZ1) GN=SSGZ1_1877 PE=3 SV=1 - [D5AEU0_STRGZ]	39.52	27.1992	5.78271	7	1	0.979829	1.03302	1.13803	1.05029	0.392339	0.444384
B9WXV0	Mevalonate kinase OS=Streptococcus suis 89/1591 GN=SsuiDRAFT_2263 PE=3 SV=1 - [B9WXV0_STRSU]	18.65	33.0983	6.45557	9	4	1.0841	1.15919	0.953533	1.06561	0.388858	0.440787
G7SMF2	Uncharacterized protein OS=Streptococcus suis ST1 GN=SSUST1_0151 PE=4 SV=1 - [G7SMF2_STRSU]	8.79	9.97023	8.1333	1	1	0.990752	1.0162	1.07568	1.02754	0.387955	0.440109
B9WTN0	Ribonuclease J OS=Streptococcus suis 89/1591 GN=rnj PE=3 SV=1 - [B9WTN0_STRSU]	41.95	61.2873	6.55127	6	21	0.993935	1.01042	1.02749	1.01061	0.387525	0.439967
D5AJ59	Short chain dehydrogenase OS=Streptococcus suis (strain GZ1) GN=SSGZ1_1418 PE=3 SV=1 - [D5AJ59_STRGZ]	15.95	24.8236	4.95752	6	2	0.996929	0.994782	0.8692	0.953637	0.386718	0.439397
A4VTV2	Uncharacterized protein OS=Streptococcus suis (strain 05ZYH33) GN=SSU05_0575 PE=4 SV=1 - [A4VTV2_STRSY]	35.79	31.9675	5.96045	6	8	0.973023	0.937623	1.01527	0.975306	0.385957	0.438878
G7SG55	Pyruvate kinase OS=Streptococcus suis D12 GN=SSUD12_1393 PE=3 SV=1 - [G7SG55_STRSU]	70.66	54.5902	5.36377	4	1	1.05386	0.974878	1.36515	1.13129	0.385306	0.438483
A4VU36	Uncharacterized conserved protein OS=Streptococcus suis (strain 05ZYH33) GN=SSU05_0659 PE=4 SV=1 - [A4VU36_STRSY]	12.5	12.5844	6.16357	6	1	1.0268	0.952823	0.836316	0.938646	0.383747	0.437054
R4NX73	Transcriptional regulator in cluster with unspecified monosaccharide ABC transport system OS=Streptococcus suis TL13 GN=TL13_1965 PE=4 SV=1 - [R4NX73_STRSU]	8.1	30.9049	4.93213	9	2	1.01582	0.972237	0.916329	0.96813	0.383694	0.437054
D5AJC2	DegV OS=Streptococcus suis (strain GZ1) GN=SSGZ1_1481 PE=4 SV=1 - [D5AJC2_STRGZ]	57.76	30.0827	4.98291	3	2	1.01988	0.96454	0.913985	0.966136	0.383486	0.437054
D5AG71	Putative RNA methylase OS=Streptococcus suis (strain GZ1) GN=SSGZ1_0371 PE=4 SV=1 - [D5AG71_STRGZ]	36.6	43.767	8.55811	8	12	1.03112	1.06135	0.98319	1.02522	0.383155	0.437054
A4VVG3	Transcriptional regulator OS=Streptococcus suis (strain 05ZYH33) GN=SSU05_1136 PE=4 SV=1 - [A4VVG3_STRSY]	31.91	16.2707	6.17627	7	4	1.02911	1.10575	0.983987	1.03961	0.38098	0.435276
G7SGS2	Extracellular solute-binding protein OS=Streptococcus suis D12 GN=SSUD12_0616 PE=4 SV=1 - [G7SGS2_STRSU]	4.66	60.6136	4.60205	1	1	1.36011	2.88974	非数字	2.12493	0.380123	0.434641
R4NTL1	Foldase protein PrsA OS=Streptococcus suis TL13 GN=prsA PE=3 SV=1 - [R4NTL1_STRSU]	30.31	34.6266	5.03369	1	2	1.04344	0.979864	1.24001	1.08777	0.378838	0.433516
A0A075SI48	4-methyl-5(B-hydroxyethyl)-thiazole monophosphate biosynthesis protein OS=Streptococcus suis 6407 GN=ID09_07970 PE=4 SV=1 - [A0A075SI48_STRSU]	60.34	19.1426	4.79248	7	7	1.01331	0.928092	0.975623	0.972343	0.378575	0.433516
A4VYR8	DNA-directed RNA polymerase subunit alpha OS=Streptococcus suis (strain 98HAH33) GN=rpoA PE=3 SV=1 - [RPOA_STRS2]	71.79	34.2639	4.90674	6	23	1.00223	0.981439	0.995667	0.993113	0.378392	0.433516
B9WSL6	Phosphinothricin N-acetyltransferase OS=Streptococcus suis 89/1591 GN=SsuiDRAFT_3849 PE=4 SV=1 - [B9WSL6_STRSU]	29.03	6.99356	5.21143	8	1	0.744447	1.13396	0.46738	0.781931	0.376468	0.431831
A4W1V6	ATP synthase epsilon chain OS=Streptococcus suis (strain 98HAH33) GN=atpC PE=3 SV=1 - [ATPE_STRS2]	59.42	15.579	5.40186	2	8	1.0293	0.984728	1.07385	1.02929	0.3729	0.428079
B9WWP6	Dihydroneopterin aldolase OS=Streptococcus suis 89/1591 GN=SsuiDRAFT_2629 PE=4 SV=1 - [B9WWP6_STRSU]	35	13.6799	4.99561	4	3	0.856671	0.847087	1.05943	0.921062	0.372381	0.427823
B9WST2	Probable nicotinate-nucleotide adenylyltransferase OS=Streptococcus suis 89/1591 GN=nadD PE=3 SV=1 - [B9WST2_STRSU]	37.14	24.3677	6.06201	3	2	0.846303	1.02655	0.948258	0.940369	0.371492	0.427142
B9WY85	RNA binding S1 domain protein (Fragment) OS=Streptococcus suis 89/1591 GN=SsuiDRAFT_2057 PE=4 SV=1 - [B9WY85_STRSU]	64.92	20.838	5.021	3	1	0.997236	0.988831	0.852632	0.946233	0.369982	0.425745
G5L1W4	Putative fumarate reductase flavoprotein subunit OS=Streptococcus suis R61 GN=SSUR61_1586 PE=4 SV=1 - [G5L1W4_STRSU]	51.09	52.4046	5.22412	9	11	1.0383	0.989739	1.02164	1.01656	0.365052	0.420407
G5L006	Probable nicotinate-nucleotide adenylyltransferase OS=Streptococcus suis R61 GN=nadD PE=3 SV=1 - [G5L006_STRSU]	37.14	24.3677	6.06201	2	2	0.888039	0.999949	0.988136	0.958708	0.364762	0.420407
A0A075SJL4	Deoxycytidylate deaminase OS=Streptococcus suis 6407 GN=ID09_08455 PE=4 SV=1 - [A0A075SJL4_STRSU]	29.03	17.2476	6.96143	6	4	0.959933	0.966128	1.0141	0.980053	0.364052	0.419926
D5AHW9	tRNA pseudouridine synthase B OS=Streptococcus suis (strain GZ1) GN=truB PE=3 SV=1 - [D5AHW9_STRGZ]	40.27	33.1659	5.13525	10	11	0.955898	0.968159	1.01359	0.979215	0.357897	0.413156
A4VWE3	SAM-dependent methyltransferase OS=Streptococcus suis (strain 05ZYH33) GN=SSU05_1466 PE=4 SV=1 - [A4VWE3_STRSY]	8.53	29.5686	4.85596	5	2	1.00525	1.00813	1.10325	1.03888	0.350686	0.405156
G7SIA0	Response regulator OS=Streptococcus suis D12 GN=SSUD12_1551 PE=4 SV=1 - [G7SIA0_STRSU]	18.94	26.5647	4.91943	5	4	0.894766	0.956	1.01912	0.95663	0.350484	0.405156
B9WXW2	Colicin lysis protein OS=Streptococcus suis 89/1591 GN=SsuiDRAFT_2116 PE=4 SV=1 - [B9WXW2_STRSU]	13	24.4071	4.4751	8	2	1.04139	1.06564	0.98298	1.03	0.345877	0.400241
A0A075SDY8	Cysteine desulfurase OS=Streptococcus suis 6407 GN=ID09_05805 PE=4 SV=1 - [A0A075SDY8_STRSU]	11.86	40.5939	6.354	7	4	0.996736	0.927776	0.993006	0.972506	0.344387	0.398837
B9WWR6	Inner-membrane translocator (Fragment) OS=Streptococcus suis 89/1591 GN=SsuiDRAFT_2515 PE=4 SV=1 - [B9WWR6_STRSU]	14.84	29.7916	9.15869	7	3	0.976118	1.00311	0.868366	0.949197	0.342442	0.396903
A0A075SL32	Membrane protein OS=Streptococcus suis 6407 GN=ID09_08790 PE=4 SV=1 - [A0A075SL32_STRSU]	17.32	14.0109	8.5874	5	2	0.999206	1.0157	1.09647	1.03712	0.342129	0.396859
A4VTA8	Putative transcriptional regulator OS=Streptococcus suis (strain 05ZYH33) GN=SSU05_0380 PE=4 SV=1 - [A4VTA8_STRSY]	14.21	22.9316	6.41748	4	3	0.961574	1.00908	0.827357	0.932672	0.341526	0.396478
A4VT82	Aspartyl/glutamyl-tRNA(Asn/Gln) amidotransferase subunit C OS=Streptococcus suis (strain 05ZYH33) GN=gatC PE=3 SV=1 - [GATC_STRSY]	59	10.9326	4.7417	4	4	0.95364	1.01373	0.963449	0.976941	0.34108	0.396279
G5KYQ7	Phosphate import ATP-binding protein PstB OS=Streptococcus suis R61 GN=pstB PE=3 SV=1 - [G5KYQ7_STRSU]	45.63	27.9905	5.80811	2	10	1.04276	0.990162	1.02469	1.01921	0.33931	0.39454
G7SGZ0	Phosphotransacetylase OS=Streptococcus suis D12 GN=eutD PE=4 SV=1 - [G7SGZ0_STRSU]	50.31	34.9673	5.60498	4	13	1.01336	1.04722	0.996183	1.01892	0.334169	0.388876
G5L0C2	50S ribosomal protein L18 OS=Streptococcus suis R61 GN=rplR PE=3 SV=1 - [G5L0C2_STRSU]	57.63	12.8721	10.5356	2	6	1.05737	1.0512	0.982428	1.03033	0.333926	0.388876
B9WWD8	Glutathione biosynthesis bifunctional protein GshAB OS=Streptococcus suis 89/1591 GN=gshAB PE=3 SV=1 - [B9WWD8_STRSU]	10.63	83.063	5.05908	9	6	1.0174	1.00988	0.9963	1.00786	0.331005	0.385816
B9WXM8	Putative transcriptional regulator, GntR family (Fragment) OS=Streptococcus suis 89/1591 GN=SsuiDRAFT_2184 PE=4 SV=1 - [B9WXM8_STRSU]	10.46	46.0355	6.31592	3	2	0.972564	0.969098	1.00917	0.98361	0.329356	0.384204
M1VRI3	Sialic acid biosynthesis protein NeuD, O-acetyltransferase OS=Streptococcus suis GN=cps27R PE=4 SV=1 - [M1VRI3_STRSU]	33.17	22.5946	5.59229	1	1	1.00594	0.965468	0.853201	0.941536	0.329049	0.384157
G7SEG0	Lactoylglutathione lyase-related lyase OS=Streptococcus suis D12 GN=SSUD12_1593 PE=4 SV=1 - [G7SEG0_STRSU]	47.24	14.5271	5.08447	5	7	1.02102	0.993333	1.0601	1.02482	0.32855	0.383885
Q673U2	Xaa-Pro dipeptidyl-peptidase OS=Streptococcus suis GN=pepX PE=3 SV=1 - [Q673U2_STRSU]	21.32	84.9977	5.70654	9	6	1.01068	1.00138	1.06683	1.0263	0.327097	0.382497
U5UGE4	AsnB gene product OS=Streptococcus suis T15 GN=ansA PE=4 SV=1 - [U5UGE4_STRSU]	20.66	33.4164	5.50342	10	5	1.01467	0.995842	1.04598	1.01883	0.326703	0.382346
G8DU51	Putative transposase OS=Streptococcus suis GN=tnp3 PE=4 SV=1 - [G8DU51_STRSU]	70.69	13.4811	9.70068	11	7	1.10229	1.1092	0.967615	1.0597	0.324539	0.380122
F4EF78	UPF0109 protein SSUST3_0933 OS=Streptococcus suis ST3 GN=SSUST3_0933 PE=3 SV=1 - [F4EF78_STRSU]	50	9.07297	5.45264	3	4	1.00512	1.00991	1.07404	1.02969	0.313171	0.367105
D5AEQ7	Uncharacterized protein OS=Streptococcus suis (strain GZ1) GN=SSGZ1_1844 PE=4 SV=1 - [D5AEQ7_STRGZ]	46.95	18.2113	5.07178	7	5	1.00047	1.033	1.15414	1.06254	0.312847	0.367023
A4VYJ8	Phosphate acyltransferase OS=Streptococcus suis (strain 98HAH33) GN=plsX PE=3 SV=1 - [PLSX_STRS2]	55.22	35.4547	8.19189	8	15	0.977571	0.959196	1.00683	0.981199	0.308048	0.361687
B9WWD4	Catalytic domain of component of various dehydrogenase complexes OS=Streptococcus suis 89/1591 GN=SsuiDRAFT_2873 PE=3 SV=1 - [B9WWD4_STRSU]	51.95	48.8308	5.31299	8	14	1.03333	1.0822	0.991497	1.03568	0.306554	0.360226
D5AJI4	rRNA methyltransferase OS=Streptococcus suis (strain GZ1) GN=SSGZ1_1543 PE=4 SV=1 - [D5AJI4_STRGZ]	38.62	26.9409	5.2749	5	4	0.911892	0.8923	1.02563	0.943273	0.305561	0.359352
D5AK60	Glycerone kinase OS=Streptococcus suis (strain GZ1) GN=SSGZ1_1769 PE=4 SV=1 - [D5AK60_STRGZ]	13.68	36.3181	6.06201	6	4	1.00638	0.941697	0.973944	0.974008	0.298517	0.351354
Q5H846	Putative uncharacterized protein OS=Streptococcus suis PE=3 SV=1 - [Q5H846_STRSU]	32.74	25.7451	8.51416	4	7	0.989785	0.996625	0.944646	0.977019	0.294116	0.346457
A0A075SF55	Uncharacterized protein OS=Streptococcus suis 6407 GN=ID09_08145 PE=4 SV=1 - [A0A075SF55_STRSU]	42.57	28.1947	6.15088	8	7	0.911761	0.911173	1.02028	0.947737	0.28631	0.337537
D5AI95	Methionine--tRNA ligase OS=Streptococcus suis (strain GZ1) GN=metG PE=3 SV=1 - [D5AI95_STRGZ]	36.43	74.9928	5.03369	8	2	0.960845	0.868642	1.00033	0.943274	0.283193	0.334135
B9WTT2	Uncharacterized protein OS=Streptococcus suis 89/1591 GN=SsuiDRAFT_3641 PE=4 SV=1 - [B9WTT2_STRSU]	35.71	23.5999	5.14795	7	5	0.975099	0.875541	0.991413	0.947351	0.28318	0.334135
A4VUZ4	Uncharacterized conserved protein OS=Streptococcus suis (strain 05ZYH33) GN=SSU05_0967 PE=4 SV=1 - [A4VUZ4_STRSY]	21.35	32.4979	5.5542	2	5	0.959037	0.998049	0.990675	0.982587	0.282868	0.334135
U5UHN3	GCN5-related N-acetyltransferase OS=Streptococcus suis T15 GN=T15_2172 PE=4 SV=1 - [U5UHN3_STRSU]	25.61	18.4164	5.2749	5	4	1.04608	0.98888	1.06582	1.03359	0.282661	0.334135
G5L1G1	Putative oligopeptide-binding protein OppA OS=Streptococcus suis R61 GN=oppA PE=4 SV=1 - [G5L1G1_STRSU]	6.75	67.1961	4.75439	1	2	1.04043	1.30083	1.03951	1.12692	0.281792	0.333573
A4VV06	Cytosine-specific methyltransferase OS=Streptococcus suis (strain 05ZYH33) GN=SSU05_0979 PE=3 SV=1 - [A4VV06_STRSY]	1.55	51.0214	9.17334	1	1	0.799762	1.04697	0.692474	0.846401	0.2809	0.33279
U5UKJ8	tRNA/rRNA methyltransferase (SpoU) OS=Streptococcus suis T15 GN=spoU PE=4 SV=1 - [U5UKJ8_STRSU]	30.08	26.8779	4.99561	2	2	0.834461	1.03855	0.768318	0.880443	0.279328	0.3312
D5AJW6	GCN5-related N-acetyltransferase OS=Streptococcus suis (strain GZ1) GN=SSGZ1_1675 PE=4 SV=1 - [D5AJW6_STRGZ]	30.29	19.669	4.7417	7	1	0.994046	1.06894	1.03253	1.03184	0.278787	0.33083
B9WUA1	Nucleoid-associated protein SsuiDRAFT_3424 OS=Streptococcus suis 89/1591 GN=SsuiDRAFT_3424 PE=3 SV=1 - [B9WUA1_STRSU]	47.47	10.8234	5.14795	1	1	0.99527	0.607808	0.882468	0.828515	0.27459	0.326118
D5AES4	Serine/threonine protein phosphatase OS=Streptococcus suis (strain GZ1) GN=SSGZ1_1861 PE=4 SV=1 - [D5AES4_STRGZ]	16.8	29.1259	5.64307	8	4	1.15364	0.99147	1.06549	1.0702	0.272936	0.324421
G7SI38	Lipoprotein involved thiamine biosynthesis OS=Streptococcus suis D12 GN=SSUD12_1489 PE=4 SV=1 - [G7SI38_STRSU]	16.96	37.4416	4.97021	8	5	0.973838	1.00505	0.953409	0.977432	0.271718	0.323239
A0A075SCM0	Glutamine ABC transporter permease OS=Streptococcus suis 6407 GN=ID09_03305 PE=3 SV=1 - [A0A075SCM0_STRSU]	11.21	25.8544	8.68994	6	1	0.977607	0.95631	0.776834	0.903584	0.269164	0.320465
B9WWK8	Cell division protein FtsL OS=Streptococcus suis 89/1591 GN=ftsL PE=3 SV=1 - [B9WWK8_STRSU]	22.43	11.9924	9.5249	2	3	1.05269	0.989694	1.08005	1.04081	0.26663	0.31771
A4W3M1	Acetyl-coenzyme A carboxylase carboxyl transferase subunit beta OS=Streptococcus suis (strain 98HAH33) GN=accD PE=3 SV=1 - [ACCD_STRS2]	31.25	31.8065	7.41553	10	9	0.991438	1.05529	1.04265	1.02979	0.266507	0.31771
A4W2Z7	FMN-dependent NADH-azoreductase OS=Streptococcus suis (strain 98HAH33) GN=azoR PE=3 SV=1 - [AZOR_STRS2]	16.75	22.4707	4.91943	5	4	0.945866	1.00887	0.897822	0.950854	0.265998	0.317481
G5L1N7	Lipolytic protein G-D-S-L family OS=Streptococcus suis R61 GN=SSUR61_2020 PE=4 SV=1 - [G5L1N7_STRSU]	17.28	30.6477	5.22412	6	4	0.992582	0.971909	0.888624	0.951038	0.263235	0.314444
D5AGD7	Isoleucine--tRNA ligase OS=Streptococcus suis (strain GZ1) GN=ileS PE=3 SV=1 - [D5AGD7_STRGZ]	38.49	104.592	5.03369	8	28	0.996764	1.00062	0.995794	0.997725	0.262426	0.313737
D5AHM8	Dihydroorotase OS=Streptococcus suis (strain GZ1) GN=pyrC PE=3 SV=1 - [D5AHM8_STRGZ]	30.5	44.9821	5.14795	9	9	1.00892	0.913957	0.948359	0.95708	0.2621	0.313607
R4NY90	Sucrose-6-phosphate hydrolase OS=Streptococcus suis TL13 GN=scrB PE=4 SV=1 - [R4NY90_STRSU]	14.4	58.5606	4.79248	10	6	0.959079	0.993593	0.861438	0.938036	0.257892	0.308828
A4VVK7	DNA ligase OS=Streptococcus suis (strain 05ZYH33) GN=ligA PE=3 SV=1 - [DNLJ_STRSY]	29.6	71.5147	4.93213	10	16	1.04645	1.05041	0.991904	1.02959	0.25753	0.308651
D5AHK2	ABC transporter OS=Streptococcus suis (strain GZ1) GN=SSGZ1_0860 PE=4 SV=1 - [D5AHK2_STRGZ]	19.67	33.8372	5.96045	3	4	1.05332	1.17303	1.00697	1.07778	0.256551	0.307733
U5UCT6	30S ribosomal protein S10 OS=Streptococcus suis T15 GN=rpsJ PE=3 SV=1 - [U5UCT6_STRSU]	63.73	11.5753	10.0522	1	1	0.745268	0.976713	0.938758	0.886913	0.255302	0.30649
D5AJ10	30S ribosomal protein S14 OS=Streptococcus suis (strain GZ1) GN=rpsN PE=3 SV=1 - [D5AJ10_STRGZ]	21.35	10.5857	10.5942	3	2	0.926484	0.921456	1.01203	0.953324	0.253185	0.304201
R4NSP1	Lipoprotein rotamase A Peptidyl-prolyl cis-trans isomerase OS=Streptococcus suis TL13 GN=TL13_0455 PE=4 SV=1 - [R4NSP1_STRSU]	31.97	51.7004	5.12256	4	1	1.05129	1.00161	1.01745	1.02345	0.250591	0.301336
U5UI99	Multidrug ABC transporter ATP-binding protein OS=Streptococcus suis T15 GN=T15_2068 PE=3 SV=1 - [U5UI99_STRSU]	6.1	58.8509	5.5542	6	3	0.883495	1.01097	0.924305	0.939592	0.249252	0.299976
A0A075SI60	ATP-dependent Clp protease proteolytic subunit OS=Streptococcus suis 6407 GN=clpP PE=3 SV=1 - [A0A075SI60_STRSU]	43.37	21.5109	5.93506	4	5	0.879685	0.946641	1.00223	0.942853	0.248059	0.298789
A0A075SPH9	Regulatory protein RecX OS=Streptococcus suis 6407 GN=recX PE=3 SV=1 - [A0A075SPH9_STRSU]	8.14	30.3661	8.96826	8	2	1.01068	0.928119	0.903196	0.947333	0.246375	0.297008
D5AJU6	Dihydrolipoyl dehydrogenase OS=Streptococcus suis (strain GZ1) GN=SSGZ1_1655 PE=4 SV=1 - [D5AJU6_STRGZ]	58.36	62.1574	5.17334	8	1	1.09628	1.22058	0.997575	1.10481	0.245749	0.296502
D5AI10	Reductase SDR OS=Streptococcus suis (strain GZ1) GN=SSGZ1_1018 PE=3 SV=1 - [D5AI10_STRGZ]	16.85	29.5462	5.14795	7	3	1.04751	1.0667	0.993589	1.03593	0.242309	0.292596
A0A075SKV3	General stress protein OS=Streptococcus suis 6407 GN=ID09_08320 PE=4 SV=1 - [A0A075SKV3_STRSU]	69.12	14.0469	8.90967	4	6	1.00773	1.1875	1.06667	1.0873	0.240739	0.290943
F4EG16	Phosphocarrier protein HPr OS=Streptococcus suis ST3 GN=SSUST3_1216 PE=4 SV=1 - [F4EG16_STRSU]	55.17	9.00257	4.88135	5	1	0.987661	1.11949	1.19845	1.10187	0.239411	0.289581
G7SLC8	Two component transcriptional regulator, LuxR family OS=Streptococcus suis ST1 GN=SSUST1_1572 PE=4 SV=1 - [G7SLC8_STRSU]	7.69	20.0566	4.80518	9	1	0.879762	1.01011	0.787239	0.89237	0.23784	0.287922
A0A075SFE3	Uncharacterized protein OS=Streptococcus suis 6407 GN=ID09_02900 PE=4 SV=1 - [A0A075SFE3_STRSU]	13.22	13.5796	4.44971	5	1	0.999865	1.10301	1.23084	1.11124	0.237801	0.287922
U5ULI7	Glucose-6-phosphate isomerase OS=Streptococcus suis T15 GN=pgi PE=3 SV=1 - [U5ULI7_STRSU]	57.68	49.385	4.81787	1	8	1.02292	0.997153	1.03006	1.01671	0.236451	0.286722
B9WXL5	GCN5-related N-acetyltransferase OS=Streptococcus suis 89/1591 GN=SsuiDRAFT_2171 PE=4 SV=1 - [B9WXL5_STRSU]	47.13	18.126	5.10986	8	6	1.1093	1.14007	0.986908	1.07876	0.234267	0.284312
B9WUE6	Transcriptional regulator, LacI family OS=Streptococcus suis 89/1591 GN=SsuiDRAFT_3083 PE=4 SV=1 - [B9WUE6_STRSU]	9.31	38.2482	5.61768	3	3	0.994267	1.057	1.08517	1.04548	0.232574	0.282495
D5AGN3	DNA-directed DNA polymerase OS=Streptococcus suis (strain GZ1) GN=SSGZ1_0533 PE=4 SV=1 - [D5AGN3_STRGZ]	11.87	118.656	5.69385	9	9	0.940072	1.00445	0.897543	0.947354	0.232307	0.282409
F4EF37	D-alanyl-D-alanine carboxypeptidase OS=Streptococcus suis ST3 GN=SSUST3_0885 PE=4 SV=1 - [F4EF37_STRSU]	11.95	27.3351	4.86865	7	2	0.900604	1.00369	0.942279	0.948858	0.229723	0.279503
A4VTM0	Uncharacterized protein conserved in bacteria OS=Streptococcus suis (strain 05ZYH33) GN=SSU05_0493 PE=4 SV=1 - [A4VTM0_STRSY]	47.37	8.68739	4.93213	1	1	1.08405	1.06779	1.39658	1.1828	0.229648	0.279503
D2KKL0	Glutamate dehydrogenase OS=Streptococcus suis GN=gdh PE=3 SV=1 - [D2KKL0_STRSU]	54.02	48.7387	5.57959	21	20	0.975589	0.962842	1.00204	0.980156	0.227736	0.277553
N1JUU3	Antioxidant protein (Fragment) OS=Streptococcus suis GN=dpr PE=3 SV=1 - [N1JUU3_STRSU]	48.21	13.0283	4.52588	4	1	1.19162	1.02604	1.05068	1.08945	0.225018	0.274473
A0A075SK13	UPF0291 protein ID09_09125 OS=Streptococcus suis 6407 GN=ID09_09125 PE=3 SV=1 - [A0A075SK13_STRSU]	52.94	9.83506	5.32568	4	6	1.00259	1.04821	1.10659	1.05246	0.223454	0.272795
G5L0B9	30S ribosomal protein S14 type Z OS=Streptococcus suis R61 GN=rpsZ PE=3 SV=1 - [G5L0B9_STRSU]	34.43	7.0517	10.2866	1	2	1.03161	1.00149	1.06842	1.03384	0.222463	0.271816
A0A075SI08	Uracil-DNA glycosylase OS=Streptococcus suis 6407 GN=ung PE=3 SV=1 - [A0A075SI08_STRSU]	7.83	23.8854	6.96143	6	2	0.790142	0.692734	1.01477	0.832548	0.221141	0.270429
B9WSK7	Short-chain dehydrogenase/reductase SDR OS=Streptococcus suis 89/1591 GN=SsuiDRAFT_3853 PE=3 SV=1 - [B9WSK7_STRSU]	23.02	27.5322	5.99854	7	4	1.13557	1.11132	0.990178	1.07902	0.220961	0.270429
D5AJ72	Putative osmoprotectant-binding protein OS=Streptococcus suis (strain GZ1) GN=SSGZ1_1431 PE=3 SV=1 - [D5AJ72_STRGZ]	6.36	55.0855	4.91943	7	4	1.00854	0.898562	0.90355	0.936884	0.220446	0.270037
U5UH33	Formamidopyrimidine-DNA glycosylase OS=Streptococcus suis T15 GN=mutM PE=3 SV=1 - [U5UH33_STRSU]	7.64	30.823	8.04541	2	2	1.00408	0.942882	0.952422	0.966463	0.219776	0.269445
A4VSG5	50S ribosomal protein L24 OS=Streptococcus suis (strain 05ZYH33) GN=rplX PE=3 SV=1 - [RL24_STRSY]	61.39	10.9431	9.86182	2	3	1.00208	1.02323	1.05283	1.02605	0.218787	0.268461
A0A075SIB8	RNA helicase OS=Streptococcus suis 6407 GN=ID09_08510 PE=4 SV=1 - [A0A075SIB8_STRSU]	28.06	40.8667	8.39697	8	9	0.987114	0.977543	0.91541	0.960022	0.21727	0.266826
D5AKA4	Transcriptional activator OS=Streptococcus suis (strain GZ1) GN=SSGZ1_1813 PE=4 SV=1 - [D5AKA4_STRGZ]	11.5	33.4596	6.7124	1	3	1.01807	0.99858	1.01764	1.01143	0.217269	0.266826
G5L2F5	Uncharacterized protein OS=Streptococcus suis R61 GN=SSUR61_2130 PE=4 SV=1 - [G5L2F5_STRSU]	7.41	48.1427	7.86963	4	2	1.00316	0.9502	0.941353	0.964905	0.210601	0.259077
G7SH14	LysR family regulatory protein OS=Streptococcus suis D12 GN=SSUD12_0874 PE=4 SV=1 - [G7SH14_STRSU]	26.25	34.9751	5.26221	8	7	1.00282	0.944213	0.953788	0.96694	0.210132	0.258721
D0VFD4	GntR family regulatory protein (Fragment) OS=Streptococcus suis PE=4 SV=1 - [D0VFD4_STRSU]	36.84	13.203	8.60205	1	1	1.07188	1.05252	0.997585	1.04066	0.209171	0.257757
B9WU92	Uncharacterized protein OS=Streptococcus suis 89/1591 GN=SsuiDRAFT_3415 PE=4 SV=1 - [B9WU92_STRSU]	30.77	22.1122	4.64014	6	5	1.21591	1.25014	0.988401	1.15149	0.206451	0.254623
A4VVU5	50S ribosomal protein L20 OS=Streptococcus suis (strain 05ZYH33) GN=rplT PE=3 SV=1 - [RL20_STRSY]	42.74	13.4584	10.5649	3	5	1.02205	1.01134	1.07423	1.03587	0.206037	0.25433
G8DTK5	Cps14T OS=Streptococcus suis GN=cps1T PE=4 SV=1 - [G8DTK5_STRSU]	44.39	46.2004	5.07178	5	7	1.03926	1.03929	1.17714	1.08523	0.204799	0.253018
A4VSM4	Uncharacterized protein OS=Streptococcus suis (strain 05ZYH33) GN=SSU05_0144 PE=4 SV=1 - [A4VSM4_STRSY]	21.62	30	4.71631	9	5	1.0242	1.00998	1.00208	1.01209	0.202835	0.250806
A4VWB5	Acyl-ACP thioesterase OS=Streptococcus suis (strain 05ZYH33) GN=SSU05_1438 PE=4 SV=1 - [A4VWB5_STRSY]	14.02	12.3172	6.52197	4	1	0.92092	0.882533	1.00095	0.9348	0.202525	0.250638
Q5H845	Ribosomal protein L11 methyltransferase (Fragment) OS=Streptococcus suis PE=3 SV=1 - [Q5H845_STRSU]	22.55	29.9419	4.31006	10	3	1.00023	1.04961	1.07887	1.0429	0.202441	0.250638
R4NXJ5	Uncharacterized protein OS=Streptococcus suis TL13 GN=TL13_1307 PE=4 SV=1 - [R4NXJ5_STRSU]	10.57	43.5117	7.06396	1	1	1.04746	1.10497	1.00705	1.05316	0.202241	0.250638
A0A075SGZ7	PTS system lactose-specific transporter subunits IICB OS=Streptococcus suis 6407 GN=ID09_05685 PE=4 SV=1 - [A0A075SGZ7_STRSU]	1.25	60.6842	6.41748	5	1	0.985918	0.931699	0.836165	0.917927	0.201651	0.2502
G5L1U6	L-serine dehydratase, beta chain OS=Streptococcus suis R61 GN=sdhB PE=4 SV=1 - [G5L1U6_STRSU]	4.93	24.4206	6.53662	5	1	1.13692	1.0045	1.07481	1.07208	0.200186	0.248596
D5AID5	Glycosyltransferase OS=Streptococcus suis (strain GZ1) GN=SSGZ1_1143 PE=4 SV=1 - [D5AID5_STRGZ]	17.28	43.8823	6.75635	10	5	1.09818	0.996569	1.09134	1.06203	0.199067	0.247419
A4W3E8	Transcription elongation factor GreA OS=Streptococcus suis (strain 98HAH33) GN=greA PE=3 SV=1 - [GREA_STRS2]	64.38	17.6051	4.76709	5	9	1.02784	1.01814	1.00018	1.01539	0.197941	0.246232
D5AG85	Cof protein: HAD-superfamily hydrolase, subfamily IIB OS=Streptococcus suis (strain GZ1) GN=SSGZ1_0385 PE=4 SV=1 - [D5AG85_STRGZ]	36.91	51.7314	5.04639	7	3	1.10933	1.01225	1.21808	1.11322	0.197146	0.245454
B9WV55	50S ribosomal protein L36 OS=Streptococcus suis 89/1591 GN=rpmJ PE=3 SV=1 - [B9WV55_STRSU]	60.53	4.41838	10.6089	1	2	0.979701	0.940065	0.991373	0.97038	0.196673	0.245077
A0A075SUA0	tRNA-specific 2-thiouridylase MnmA OS=Streptococcus suis 6407 GN=mnmA PE=3 SV=1 - [A0A075SUA0_STRSU]	45.99	41.7622	5.12256	10	13	1.03026	1.03113	1.1316	1.06433	0.195949	0.244386
A0A075SKX2	2', 3'-cyclic nucleotide 2'-phosphodiesterase OS=Streptococcus suis 6407 GN=cpdB PE=3 SV=1 - [A0A075SKX2_STRSU]	6.4	88.0474	4.79248	10	4	0.925291	0.969637	0.992115	0.962348	0.195145	0.243594
A4VSE9	UPF0297 protein SSU05_0066 OS=Streptococcus suis (strain 05ZYH33) GN=SSU05_0066 PE=3 SV=1 - [Y066_STRSY]	50	10.3663	5.23682	3	6	1.03891	1.1636	1.03779	1.0801	0.195062	0.243594
B9WV87	NUDIX hydrolase OS=Streptococcus suis 89/1591 GN=SsuiDRAFT_2927 PE=4 SV=1 - [B9WV87_STRSU]	44.75	20.4825	4.70361	2	7	0.977658	0.941122	0.992458	0.970413	0.192008	0.240093
A4VY58	Leucine--tRNA ligase OS=Streptococcus suis (strain 05ZYH33) GN=leuS PE=3 SV=2 - [SYL_STRSY]	29.89	93.9513	4.95752	7	1	0.909537	0.952345	0.717575	0.859819	0.191646	0.239848
D5AFI3	Thioredoxin-related protein OS=Streptococcus suis (strain GZ1) GN=SSGZ1_0133 PE=4 SV=1 - [D5AFI3_STRGZ]	23.58	12.1092	5.05908	3	1	1.12639	1.32185	1.03932	1.16252	0.191122	0.2394
A4VWH4	3-carboxymuconate cyclase OS=Streptococcus suis (strain 05ZYH33) GN=SSU05_1497 PE=4 SV=1 - [A4VWH4_STRSY]	35.05	40.5232	5.42725	10	9	1.02357	1.00911	1.06419	1.03229	0.189221	0.237225
A0A075SER6	Protein GrpE OS=Streptococcus suis 6407 GN=grpE PE=3 SV=1 - [A0A075SER6_STRSU]	51.76	19.5308	4.64014	5	2	1.01087	0.999978	1.01335	1.00806	0.188486	0.236509
D5AEW4	GTP pyrophosphokinase OS=Streptococcus suis (strain GZ1) GN=SSGZ1_1901 PE=3 SV=1 - [D5AEW4_STRGZ]	38.2	83.6571	7.7085	7	5	1.02313	1.10772	1.0298	1.05355	0.187351	0.235289
U5UE97	Uncharacterized protein OS=Streptococcus suis T15 GN=T15_0604 PE=4 SV=1 - [U5UE97_STRSU]	45.9	7.46884	5.09717	9	3	1.02999	1.11052	1.02436	1.05495	0.186996	0.235048
D5AHY7	Membrane like protein OS=Streptococcus suis (strain GZ1) GN=SSGZ1_0995 PE=4 SV=1 - [D5AHY7_STRGZ]	16.49	41.8534	4.48779	4	1	0.839887	0.9319	0.981491	0.917759	0.185913	0.233891
D5AH97	Phosphoribosylformylglycinamidine (FGAM) synthase, synthetase domain protein OS=Streptococcus suis (strain GZ1) GN=SSGZ1_0755 PE=4 SV=1 - [D5AH97_STRGZ]	18.25	15.791	4.51318	9	2	1.08279	1.02529	1.20234	1.10348	0.185654	0.233769
D5AHG2	Nucleoside diphosphate kinase OS=Streptococcus suis (strain GZ1) GN=ndk PE=3 SV=1 - [D5AHG2_STRGZ]	44.53	15.1619	5.5542	2	1	0.88159	0.996605	0.833302	0.903832	0.185496	0.233769
A0A075ST77	Alanine racemase OS=Streptococcus suis 6407 GN=ID09_09320 PE=3 SV=1 - [A0A075ST77_STRSU]	33.24	40.251	5.17334	4	1	1.13776	1.62118	1.17185	1.31026	0.18462	0.232873
U5UL75	Uncharacterized protein OS=Streptococcus suis T15 GN=T15_2185 PE=4 SV=1 - [U5UL75_STRSU]	28.32	19.2025	9.33447	10	4	1.07161	1.14937	1.01408	1.07835	0.183673	0.231881
B9WTM0	YbbR family protein OS=Streptococcus suis 89/1591 GN=SsuiDRAFT_3487 PE=4 SV=1 - [B9WTM0_STRSU]	39.32	25.4121	5.2876	7	7	0.970941	0.999073	0.959744	0.976586	0.183315	0.231632
D5AIE1	dTDP-glucose 4,6-dehydratase OS=Streptococcus suis (strain GZ1) GN=SSGZ1_1149 PE=3 SV=1 - [D5AIE1_STRGZ]	50.88	44.5924	6.34131	11	19	0.980838	0.994834	0.995505	0.990392	0.182225	0.230456
A4VX68	Phospho-N-acetylmuramoyl-pentapeptide-transferase OS=Streptococcus suis (strain 05ZYH33) GN=mraY PE=3 SV=1 - [MRAY_STRSY]	5.72	36.858	9.39307	5	2	0.99646	0.94517	0.915074	0.952235	0.182084	0.230456
A4VXE4	Phosphotransferase system IIC component, glucose/maltose/N-acetylglucosamine-specific OS=Streptococcus suis (strain 05ZYH33) GN=SSU05_1817 PE=4 SV=1 - [A4VXE4_STRSY]	5.44	64.8778	5.50342	6	3	1.11711	1.17759	1.00705	1.10058	0.181496	0.229937
G5L107	Ribosome-binding factor A OS=Streptococcus suis R61 GN=rbfA PE=3 SV=1 - [G5L107_STRSU]	48.72	13.425	9.17334	1	1	1.07338	1.08791	1.31826	1.15985	0.18142	0.229937
A4VT57	Trigger factor OS=Streptococcus suis (strain 05ZYH33) GN=tig PE=3 SV=1 - [TIG_STRSY]	51.76	46.6818	4.55127	7	21	1.01163	1.00681	1.03564	1.01803	0.180583	0.229183
G7SGG6	Anaerobic ribonucleoside-triphosphate reductase OS=Streptococcus suis D12 GN=nrdD PE=4 SV=1 - [G7SGG6_STRSU]	37.76	81.9692	6.07471	8	22	1.04728	1.03247	1.00171	1.02716	0.180332	0.229066
A4VVQ9	Transcriptional regulator, Cro/CI family OS=Streptococcus suis (strain 05ZYH33) GN=SSU05_1232 PE=4 SV=1 - [A4VVQ9_STRSY]	14.49	7.91319	5.05908	3	1	1.03358	1.00523	1.01286	1.01723	0.178955	0.227517
D5AFA5	DNA mismatch repair protein MutL OS=Streptococcus suis (strain GZ1) GN=mutL PE=3 SV=1 - [D5AFA5_STRGZ]	23.53	73.0807	5.42725	9	10	0.963831	0.986948	0.9938	0.981526	0.178474	0.227106
G5KY73	ABC-type polar amino acid transport system, ATPase component OS=Streptococcus suis R61 GN=SSUR61_0598 PE=3 SV=1 - [G5KY73_STRSU]	39.84	27.2277	5.09717	3	7	0.985439	0.974773	0.998249	0.986154	0.178127	0.226864
D5AJH7	Non-canonical purine NTP pyrophosphatase OS=Streptococcus suis (strain GZ1) GN=SSGZ1_1536 PE=3 SV=1 - [D5AJH7_STRGZ]	32.44	37.6367	4.77979	7	9	0.968943	0.959755	0.998852	0.97585	0.17737	0.2261
A4VW39	ABC transporter substrate-binding protein-glutamine transport/Major cell binding factor OS=Streptococcus suis (strain 05ZYH33) GN=SSU05_1362 PE=4 SV=1 - [A4VW39_STRSY]	7.53	30.6968	4.79248	8	2	1.18078	1.05499	1.03976	1.09184	0.176181	0.224783
B9WWN9	Uncharacterized protein OS=Streptococcus suis 89/1591 GN=SsuiDRAFT_2622 PE=4 SV=1 - [B9WWN9_STRSU]	37.5	10.5606	8.27979	8	4	0.979701	0.901838	0.967076	0.949538	0.171603	0.219136
G7SF95	Serine/threonine protein kinase OS=Streptococcus suis D12 GN=SSUD12_0405 PE=3 SV=1 - [G7SF95_STRSU]	26.05	71.378	6.40479	1	1	1.16718	1.03317	1.32023	1.17353	0.171483	0.219136
G7SJN9	Putative amino acid ABC transporter, ATP-binding protein OS=Streptococcus suis ST1 GN=SSUST1_1964 PE=3 SV=1 - [G7SJN9_STRSU]	39.52	27.1442	5.78271	3	1	1.00732	1.143	1.10702	1.08578	0.168873	0.216032
D5AFG4	Glycosyl transferase, family 51:Penicillin-binding protein, transpeptidase OS=Streptococcus suis (strain GZ1) GN=SSGZ1_0114 PE=4 SV=1 - [D5AFG4_STRGZ]	23.42	87.1763	5.23682	9	13	1.02022	1.08045	1.02366	1.04144	0.16781	0.214862
B9WXQ6	Putative rRNA methylase OS=Streptococcus suis 89/1591 GN=SsuiDRAFT_2301 PE=4 SV=1 - [B9WXQ6_STRSU]	21.2	20.1464	5.17334	1	2	1.18533	1.28312	1.02053	1.16299	0.167238	0.21432
G7SDR3	Rhamnan synthesis protein F family protein OS=Streptococcus suis D12 GN=SSUD12_0668 PE=4 SV=1 - [G7SDR3_STRSU]	16.03	67.7801	5.80811	7	8	1.04928	1.10126	1.01311	1.05455	0.166659	0.213768
A4VYX5	30S ribosomal protein S7 OS=Streptococcus suis (strain 98HAH33) GN=rpsG PE=3 SV=1 - [RS7_STRS2]	75	17.6933	10.1108	1	12	0.928364	0.917202	0.996064	0.94721	0.16541	0.212355
B9WX72	Phosphotransferase system lactose/cellobiose-specific IIB subunit OS=Streptococcus suis 89/1591 GN=SsuiDRAFT_2568 PE=4 SV=1 - [B9WX72_STRSU]	18.45	11.2877	4.97021	4	2	1.11009	1.0339	1.02775	1.05725	0.163166	0.20966
A0A075SFU5	N-acetylmuramoyl-L-alanine amidase OS=Streptococcus suis 6407 GN=ID09_03630 PE=4 SV=1 - [A0A075SFU5_STRSU]	40.96	102.238	7.13721	12	19	0.977386	0.957057	0.886554	0.940332	0.162444	0.208919
A0A075SSM8	Aminotransferase OS=Streptococcus suis 6407 GN=ID09_08290 PE=3 SV=1 - [A0A075SSM8_STRSU]	8.82	42.3206	4.69092	8	2	0.984109	0.913483	0.851119	0.916237	0.161017	0.207268
D5AJI9	GCN5-related N-acetyltransferase OS=Streptococcus suis (strain GZ1) GN=SSGZ1_1548 PE=4 SV=1 - [D5AJI9_STRGZ]	18.78	21.996	4.90674	6	2	1.16952	1.0565	1.04029	1.08877	0.160618	0.206939
F4EE89	Phosphate starvation-inducible protein PhoH, ATPase OS=Streptococcus suis ST3 GN=SSUST3_0666 PE=4 SV=1 - [F4EE89_STRSU]	37.35	38.1243	6.37939	7	9	0.913634	0.955044	0.988688	0.952455	0.159878	0.20617
F4EBY0	Acetyltransferase OS=Streptococcus suis ST3 GN=SSUST3_0238 PE=4 SV=1 - [F4EBY0_STRSU]	20.74	24.9412	4.4624	2	5	1.03493	1.02158	1.0974	1.0513	0.159305	0.205615
B9WTW5	Transcriptional regulator, GntR family OS=Streptococcus suis 89/1591 GN=SsuiDRAFT_3674 PE=4 SV=1 - [B9WTW5_STRSU]	6.38	27.592	5.98584	2	2	0.994953	0.919908	0.930788	0.94855	0.15909	0.205521
A0A075SJ45	PucR family transcriptional regulator OS=Streptococcus suis 6407 GN=ID09_09790 PE=4 SV=1 - [A0A075SJ45_STRSU]	16.08	33.038	6.25244	7	4	0.964466	0.95877	0.865776	0.929671	0.158976	0.205521
D5AJ66	Putative ABC-type bacitracin resistance protein A OS=Streptococcus suis (strain GZ1) GN=SSGZ1_1425 PE=3 SV=1 - [D5AJ66_STRGZ]	15.08	27.8978	6.96143	6	2	0.987868	0.811588	0.813042	0.870833	0.157999	0.204478
D5AJW3	Histidine triad protein OS=Streptococcus suis (strain GZ1) GN=SSGZ1_1672 PE=4 SV=1 - [D5AJW3_STRGZ]	71.53	15.2108	5.74463	6	3	1.00455	1.06991	1.0707	1.04839	0.157964	0.204478
A0A0A7P4P1	Chain length determinant protein/polysaccharide export protein OS=Streptococcus suis GN=chzB PE=4 SV=1 - [A0A0A7P4P1_STRSU]	40.61	25.1097	5.08447	15	2	1.03381	1.11682	1.03384	1.06149	0.156319	0.202667
G5L0Z3	GCN5-related N-acetyltransferase OS=Streptococcus suis R61 GN=SSUR61_1774 PE=4 SV=1 - [G5L0Z3_STRSU]	36	19.8411	4.95752	6	1	0.966635	0.80551	0.687209	0.819785	0.155996	0.20243
G7SGD6	Major membrane immunogen, membrane-anchored lipoprotein OS=Streptococcus suis D12 GN=SSUD12_1726 PE=4 SV=1 - [G7SGD6_STRSU]	64.15	16.8265	5.13525	7	12	0.984322	0.994649	0.996099	0.99169	0.154279	0.200382
D5AFR6	Endonuclease MutS2 OS=Streptococcus suis (strain GZ1) GN=mutS2 PE=3 SV=1 - [D5AFR6_STRGZ]	26.25	87.4962	6.85889	9	18	0.967161	0.99403	0.946889	0.96936	0.153969	0.20016
G5L2H8	Penicillin-binding protein 2b OS=Streptococcus suis R61 GN=penA PE=4 SV=1 - [G5L2H8_STRSU]	18.84	75.0925	4.76709	2	1	0.982011	0.892145	0.831578	0.901911	0.153928	0.20016
A0A075SRP1	N-acetylglucosamine-6-phosphate deacetylase OS=Streptococcus suis 6407 GN=ID09_06640 PE=3 SV=1 - [A0A075SRP1_STRSU]	37.27	41.0457	5.13525	8	12	0.920807	0.993493	0.915681	0.943327	0.152769	0.198958
A0A075SGU1	LuxR family transcriptional regulator OS=Streptococcus suis 6407 GN=ID09_05415 PE=4 SV=1 - [A0A075SGU1_STRSU]	8.54	22.9773	5.47803	6	1	0.902777	0.986194	0.947338	0.945436	0.151853	0.197944
A4W083	Asparagine--tRNA ligase OS=Streptococcus suis (strain 98HAH33) GN=asnS PE=3 SV=1 - [SYN_STRS2]	54.91	51.0125	5.17334	17	16	1.00328	1.03443	1.03988	1.02586	0.151371	0.197494
G7SGN0	Uncharacterized protein OS=Streptococcus suis D12 GN=SSUD12_0572 PE=4 SV=1 - [G7SGN0_STRSU]	5.98	124.704	5.2749	10	5	0.907345	0.962487	0.980386	0.950073	0.151083	0.197297
B9WU93	Transcriptional regulator, BadM/Rrf2 family OS=Streptococcus suis 89/1591 GN=SsuiDRAFT_3416 PE=4 SV=1 - [B9WU93_STRSU]	28.06	14.997	6.15088	5	3	0.984452	0.93843	0.890206	0.937696	0.149186	0.194996
A0A075SH70	Glycosyl transferase family 2 OS=Streptococcus suis 6407 GN=ID09_03700 PE=4 SV=1 - [A0A075SH70_STRSU]	18.49	26.6127	5.89697	6	3	0.939634	0.98684	0.975657	0.967377	0.149107	0.194996
D0VFD1	Putative exported protein (Fragment) OS=Streptococcus suis PE=4 SV=1 - [D0VFD1_STRSU]	10.97	17.535	5.49072	8	2	1.14728	1.04342	1.04579	1.07883	0.147863	0.193617
G7SEJ7	Serum opacity factor OS=Streptococcus suis D12 GN=SSUD12_1630 PE=4 SV=1 - [G7SEJ7_STRSU]	0.69	112.319	5.23682	2	1	0.921548	0.954287	0.800275	0.892037	0.147669	0.193539
A0A075SKA4	Chemotaxis protein OS=Streptococcus suis 6407 GN=ID09_09510 PE=4 SV=1 - [A0A075SKA4_STRSU]	55	11.43	6.03662	7	3	1.09475	1.01469	1.05064	1.05336	0.14766	0.193539
A4VYU3	DNA-directed RNA polymerase subunit beta OS=Streptococcus suis (strain 98HAH33) GN=rpoB PE=3 SV=1 - [RPOB_STRS2]	52.69	132.788	5.18604	9	50	1.02562	1.00659	1.04536	1.02586	0.147142	0.193199
B9WUN6	Uridine kinase OS=Streptococcus suis 89/1591 GN=udk PE=3 SV=1 - [B9WUN6_STRSU]	34.93	24.1615	5.66846	4	5	0.849145	0.817703	0.982407	0.883085	0.146545	0.192591
U5ULR2	Integral membrane protein OS=Streptococcus suis T15 GN=T15_2191 PE=4 SV=1 - [U5ULR2_STRSU]	3.8	26.909	5.13525	7	1	0.90099	0.963574	0.796548	0.887037	0.146266	0.192399
G7SHQ5	Uncharacterized protein OS=Streptococcus suis D12 GN=SSUD12_1797 PE=4 SV=1 - [G7SHQ5_STRSU]	26.15	24.185	9.15869	5	5	1.04131	1.0218	1.00672	1.02328	0.145689	0.191815
R4NNX0	ElaA protein OS=Streptococcus suis TL13 GN=elaA PE=4 SV=1 - [R4NNX0_STRSU]	28.67	17.1929	5.5415	7	3	0.849349	0.985499	0.862089	0.898979	0.145457	0.191684
A0A075SMF1	Transcription-repair-coupling factor OS=Streptococcus suis 6407 GN=mfd PE=3 SV=1 - [A0A075SMF1_STRSU]	3.61	132.614	5.49072	9	4	0.945544	0.991888	0.926653	0.954695	0.14438	0.190439
B9WSJ0	Transcriptional regulator, XRE family OS=Streptococcus suis 89/1591 GN=SsuiDRAFT_3902 PE=4 SV=1 - [B9WSJ0_STRSU]	20.89	18.2621	4.79248	6	3	1.12467	1.01453	1.08821	1.0758	0.14417	0.190336
I6MFF3	Extracellular factor protein OS=Streptococcus suis GN=epf PE=4 SV=1 - [I6MFF3_STRSU]	16.01	90.0312	4.91943	39	1	1.48917	1.11838	1.81892	1.47549	0.143197	0.189225
D5AJT6	UvrABC system protein A OS=Streptococcus suis (strain GZ1) GN=uvrA PE=3 SV=1 - [D5AJT6_STRGZ]	36.03	103.822	6.25244	8	3	1.11694	1.16553	1.0202	1.10089	0.142016	0.187836
B9WVP8	Uncharacterized protein OS=Streptococcus suis 89/1591 GN=SsuiDRAFT_3044 PE=4 SV=1 - [B9WVP8_STRSU]	30.36	6.08033	9.99365	4	3	1.03027	1.05081	1.12648	1.06919	0.141718	0.187614
B9WSX0	Peptidase C26 OS=Streptococcus suis 89/1591 GN=SsuiDRAFT_3759 PE=4 SV=1 - [B9WSX0_STRSU]	21.74	26.1334	5.10986	12	3	1.02221	1.03428	1.08838	1.04829	0.140944	0.186761
A4W3M3	3-hydroxyacyl-[acyl-carrier-protein] dehydratase FabZ OS=Streptococcus suis (strain 98HAH33) GN=fabZ PE=3 SV=1 - [FABZ_STRS2]	45.71	15.4053	7.40088	10	6	1.06168	1.04465	1.00758	1.03797	0.140536	0.186391
D5AH59	Oligopeptidase F OS=Streptococcus suis (strain GZ1) GN=SSGZ1_0717 PE=4 SV=1 - [D5AH59_STRGZ]	41.95	68.0931	4.89404	7	3	0.966153	0.947496	0.865984	0.926545	0.139531	0.185228
B9WXU2	Methyltransferase OS=Streptococcus suis 89/1591 GN=SsuiDRAFT_3985 PE=4 SV=1 - [B9WXU2_STRSU]	16.8	44.1073	7.03467	6	5	0.800478	0.97664	0.793648	0.856922	0.139477	0.185228
D5AGA4	Aldose 1-epimerase OS=Streptococcus suis (strain GZ1) GN=SSGZ1_0404 PE=3 SV=1 - [D5AGA4_STRGZ]	25.83	37.1093	4.729	8	5	1.00681	1.05815	1.04632	1.03709	0.139428	0.185228
D5AK31	Serine acetyltransferase OS=Streptococcus suis (strain GZ1) GN=SSGZ1_1740 PE=3 SV=1 - [D5AK31_STRGZ]	10.73	22.3977	7.86963	1	2	0.814317	0.890508	0.970921	0.891916	0.139328	0.185228
B9WU69	Transcriptional regulator, GntR family OS=Streptococcus suis 89/1591 GN=SsuiDRAFT_3392 PE=4 SV=1 - [B9WU69_STRSU]	56.54	27.2413	6.39209	5	10	0.942372	0.98294	0.897313	0.940875	0.139301	0.185228
B9WY77	Putative tRNA (cytidine(34)-2'-O)-methyltransferase OS=Streptococcus suis 89/1591 GN=SsuiDRAFT_2169 PE=3 SV=1 - [B9WY77_STRSU]	48.07	21.0373	5.60498	8	7	1.01284	1.02343	1.05518	1.03048	0.138828	0.185147
A0A075ST15	Transcriptional regulator OS=Streptococcus suis 6407 GN=ID09_08985 PE=4 SV=1 - [A0A075ST15_STRSU]	26.2	26.2225	5.69385	6	5	0.902908	0.987375	0.889765	0.926682	0.138693	0.185138
A4VVZ6	Cyanate permease OS=Streptococcus suis (strain 05ZYH33) GN=SSU05_1319 PE=4 SV=1 - [A4VVZ6_STRSY]	6.82	41.9741	9.24658	7	2	1.05133	1.07937	1.01132	1.04734	0.138658	0.185138
D5AK44	Pseudouridine synthase OS=Streptococcus suis (strain GZ1) GN=SSGZ1_1753 PE=3 SV=1 - [D5AK44_STRGZ]	41.28	26.311	8.23584	2	2	0.912808	0.989708	0.928801	0.943773	0.138443	0.185138
G9CHX9	SatR OS=Streptococcus suis PE=4 SV=1 - [G9CHX9_STRSU]	14.77	17.2741	8.5874	1	2	1.20792	1.15938	1.02554	1.13094	0.138348	0.185138
A4VUX3	Cdd4 OS=Streptococcus suis (strain 05ZYH33) GN=SSU05_0946 PE=4 SV=1 - [A4VUX3_STRSY]	6.25	34.3063	6.55127	2	1	1.07269	1.38909	1.20032	1.2207	0.138318	0.185138
D5AJS1	HAD-superfamily hydrolase variant 3 OS=Streptococcus suis (strain GZ1) GN=SSGZ1_1630 PE=4 SV=1 - [D5AJS1_STRGZ]	58.22	24.0393	5.08447	9	11	0.911711	0.971538	0.971892	0.951714	0.13715	0.183929
D5AGX2	Uncharacterized protein OS=Streptococcus suis (strain GZ1) GN=SSGZ1_0628 PE=4 SV=1 - [D5AGX2_STRGZ]	23.68	12.6187	9.70068	2	3	0.988983	0.923835	0.909233	0.940684	0.136653	0.183433
B9WVD1	Bifunctional ligase/repressor BirA OS=Streptococcus suis 89/1591 GN=birA PE=3 SV=1 - [B9WVD1_STRSU]	9.12	35.3375	5.57959	4	2	0.950669	0.673688	0.601288	0.741882	0.136215	0.183015
B9WUK8	Uncharacterized protein OS=Streptococcus suis 89/1591 GN=SsuiDRAFT_4101 PE=4 SV=1 - [B9WUK8_STRSU]	23.44	15.0086	4.76709	6	2	0.949189	0.92812	0.812573	0.896628	0.135326	0.18199
D5AGZ6	Putative DNA polymerase III, delta subunit OS=Streptococcus suis (strain GZ1) GN=SSGZ1_0652 PE=4 SV=1 - [D5AGZ6_STRGZ]	12.24	33.3806	6.39209	4	2	0.769719	0.895133	0.515414	0.726755	0.134263	0.180729
R4NWS0	Nicotinamide-nucleotide adenylyltransferase, NadR family / Ribosylnicotinamide kinase OS=Streptococcus suis TL13 GN=TL13_1777 PE=4 SV=1 - [R4NWS0_STRSU]	4.94	18.5883	4.79248	6	1	0.778825	0.889286	0.954852	0.874321	0.134204	0.180729
A4VZK9	UPF0397 protein SSU98_0390 OS=Streptococcus suis (strain 98HAH33) GN=SSU98_0390 PE=3 SV=1 - [Y390_STRS2]	4.97	19.2147	9.59814	5	1	1.25514	1.13877	1.04742	1.14711	0.134164	0.180729
U5UFB8	Exodeoxyribonuclease OS=Streptococcus suis T15 GN=xthA PE=4 SV=1 - [U5UFB8_STRSU]	49.45	31.0177	5.84619	6	10	1.07025	1.07475	1.00966	1.05155	0.133356	0.180012
A4W1L5	Deoxyribose-phosphate aldolase OS=Streptococcus suis (strain 98HAH33) GN=deoC PE=3 SV=1 - [DEOC_STRS2]	85.91	22.9276	4.7417	6	13	1.04158	1.0168	1.01092	1.0231	0.13318	0.179943
D5AES5	Glucose-6-phosphate isomerase OS=Streptococcus suis (strain GZ1) GN=SSGZ1_1862 PE=3 SV=1 - [D5AES5_STRGZ]	52.82	40.8118	4.98291	1	5	0.987154	0.93923	0.912937	0.94644	0.132594	0.179319
A5JSI8	HPr kinase/phosphorylase OS=Streptococcus suis GN=hprK PE=3 SV=1 - [A5JSI8_STRSU]	45.48	34.7269	5.36377	10	12	0.972896	0.97586	0.922048	0.956934	0.132533	0.179319
A4VYR7	30S ribosomal protein S11 OS=Streptococcus suis (strain 98HAH33) GN=rpsK PE=3 SV=1 - [RS11_STRS2]	33.86	13.3912	11.4292	3	4	0.9102	0.982122	0.877216	0.923179	0.131283	0.177879
A4VTV4	Membrane protein involved in the export of O-antigen and teichoic acid OS=Streptococcus suis (strain 05ZYH33) GN=SSU05_0577 PE=4 SV=1 - [A4VTV4_STRSY]	1.28	52.5532	9.48096	5	1	1.14396	1.15471	1.02093	1.10653	0.131108	0.177809
A4VZY0	Lysine--tRNA ligase OS=Streptococcus suis (strain 98HAH33) GN=lysS PE=3 SV=1 - [SYK_STRS2]	47.98	56.4666	5.24951	9	3	1.10964	1.03002	1.17568	1.10511	0.129936	0.176385
A4W027	Glutamate 5-kinase OS=Streptococcus suis (strain 98HAH33) GN=proB PE=3 SV=1 - [PROB_STRS2]	60.89	38.5921	6.11279	6	2	1.02939	1.07214	1.01985	1.04046	0.128217	0.174216
A4VSE5	Putative competence-damage inducible protein OS=Streptococcus suis (strain 05ZYH33) GN=cinA PE=3 SV=2 - [CINA_STRSY]	19.08	42.9353	4.80518	10	6	1.04251	1.05376	1.14233	1.07953	0.127979	0.174056
D5AFS4	ABC transporter , ATP-binding protein OS=Streptococcus suis (strain GZ1) GN=SSGZ1_0224 PE=3 SV=1 - [D5AFS4_STRGZ]	21.43	23.3016	6.60986	8	4	1.13033	1.08509	1.02213	1.07918	0.127619	0.17373
B9WUH0	Binding-protein-dependent transport systems inner membrane component OS=Streptococcus suis 89/1591 GN=SsuiDRAFT_4063 PE=3 SV=1 - [B9WUH0_STRSU]	20.71	31.595	9.70068	4	5	0.970188	0.888578	0.952936	0.937234	0.127311	0.173475
A0A075SKB2	Pyrroline-5-carboxylate reductase OS=Streptococcus suis 6407 GN=proC PE=3 SV=1 - [A0A075SKB2_STRSU]	22.22	27.1985	8.57275	8	5	1.06538	1.02023	1.1091	1.06491	0.127115	0.173371
B0FYB8	Neprilysin (Fragment) OS=Streptococcus suis PE=4 SV=1 - [B0FYB8_STRSU]	30.51	33.1264	5.03369	1	1	0.962521	0.916713	0.979082	0.952772	0.126952	0.173313
Q9X4V5	Cps2K (Fragment) OS=Streptococcus suis GN=cps2K PE=4 SV=1 - [Q9X4V5_STRSU]	42.03	32.3834	6.45557	11	12	0.997522	0.983117	0.984978	0.988539	0.126825	0.173303
A4VUY2	Uncharacterized protein OS=Streptococcus suis (strain 05ZYH33) GN=SSU05_0955 PE=4 SV=1 - [A4VUY2_STRSY]	6.57	32.9057	5.22412	2	2	1.14849	1.02767	1.0895	1.08855	0.126387	0.172869
D5AHJ9	Putative ABC transporter, ATP-binding protein OS=Streptococcus suis (strain GZ1) GN=SSGZ1_0857 PE=3 SV=1 - [D5AHJ9_STRGZ]	30	28.4471	6.58057	8	6	1.10815	1.05669	1.02404	1.06296	0.123742	0.169411
F4EC14	Formate/nitrate transporter OS=Streptococcus suis ST3 GN=SSUST3_0272 PE=4 SV=1 - [F4EC14_STRSU]	4.46	24.7259	7.98682	8	1	0.989296	0.975893	0.953126	0.972772	0.123173	0.168793
B9WYD4	Cell cycle protein OS=Streptococcus suis 89/1591 GN=SsuiDRAFT_2010 PE=4 SV=1 - [B9WYD4_STRSU]	9.63	45.0733	9.70068	7	3	1.03917	1.14451	1.06396	1.08254	0.12187	0.167166
D5AFZ3	Predicted transcriptional regulator OS=Streptococcus suis (strain GZ1) GN=SSGZ1_0293 PE=4 SV=1 - [D5AFZ3_STRGZ]	40.79	16.8838	6.68311	8	5	1.1483	1.25092	1.05088	1.15004	0.121699	0.16709
A4VWI6	Septation ring formation regulator EzrA OS=Streptococcus suis (strain 05ZYH33) GN=ezrA PE=3 SV=1 - [EZRA_STRSY]	52.96	66.3892	4.7417	8	26	1.00555	1.03176	1.02262	1.01998	0.12152	0.167003
U5UBS6	Ribosome-binding ATPase YchF OS=Streptococcus suis T15 GN=ychF PE=3 SV=1 - [U5UBS6_STRSU]	60.38	41.0781	4.81787	8	18	0.949402	0.988687	0.934106	0.957398	0.119958	0.165014
A4VYQ2	30S ribosomal protein S17 OS=Streptococcus suis (strain 98HAH33) GN=rpsQ PE=3 SV=1 - [RS17_STRS2]	41.86	10.0044	9.92041	1	4	1.05908	1.04937	1.00987	1.03944	0.119942	0.165014
D5AJQ1	Type III restriction enzyme, res subunit OS=Streptococcus suis (strain GZ1) GN=SSGZ1_1610 PE=4 SV=1 - [D5AJQ1_STRGZ]	15.45	121.849	5.88428	5	1	3.0156	3.70239	1.48011	2.7327	0.11869	0.163581
A0A075SRA9	Phosphate-binding protein OS=Streptococcus suis 6407 GN=ID09_05965 PE=4 SV=1 - [A0A075SRA9_STRSU]	20.07	30.7562	4.57666	9	4	0.958201	0.897479	0.968686	0.941455	0.118683	0.163581
A4VVT9	Chorismate synthase OS=Streptococcus suis (strain 05ZYH33) GN=aroC PE=3 SV=1 - [AROC_STRSY]	56.7	42.471	6.22705	6	3	0.950664	0.910433	0.979727	0.946941	0.118428	0.163533
M1V3L4	Tyrosine-protein kinase OS=Streptococcus suis GN=cps20C PE=4 SV=1 - [M1V3L4_STRSU]	16.88	24.8129	8.45557	2	1	1.35095	1.24107	1.82305	1.47169	0.118346	0.163533
D5AHA4	Aminotransferase, class V OS=Streptococcus suis (strain GZ1) GN=SSGZ1_0762 PE=4 SV=1 - [D5AHA4_STRGZ]	17.37	41.2826	6.63916	8	5	0.943406	0.988392	0.965012	0.965603	0.117915	0.163136
B9WVB0	Mannose-6-phosphate isomerase, class I OS=Streptococcus suis 89/1591 GN=SsuiDRAFT_2950 PE=3 SV=1 - [B9WVB0_STRSU]	43.77	35.1356	5.23682	9	11	0.980089	0.940083	0.977244	0.965805	0.117523	0.16275
B9WUA7	Transcriptional antiterminator, BglG OS=Streptococcus suis 89/1591 GN=SsuiDRAFT_3430 PE=4 SV=1 - [B9WUA7_STRSU]	3.24	79.31	5.78271	7	2	1.10259	1.08224	1.25775	1.14753	0.116907	0.162053
A4VU17	D-alanine--poly(phosphoribitol) ligase subunit 2 OS=Streptococcus suis (strain 05ZYH33) GN=dltC PE=3 SV=1 - [DLTC_STRSY]	39.24	8.94632	3.99268	2	3	1.11873	1.08772	1.02227	1.07624	0.115472	0.160217
A0A075SE78	HAD family hydrolase OS=Streptococcus suis 6407 GN=ID09_06335 PE=4 SV=1 - [A0A075SE78_STRSU]	9.7	30.1207	4.58936	6	3	0.948196	0.893218	0.971614	0.937676	0.115411	0.160217
A4W4J9	Arginine--tRNA ligase OS=Streptococcus suis (strain 98HAH33) GN=argS PE=3 SV=1 - [SYR_STRS2]	63.35	63.5537	5.2749	9	32	1.01809	1.0045	1.02412	1.01557	0.11535	0.160217
B9WXQ7	ABC transporter related protein OS=Streptococcus suis 89/1591 GN=SsuiDRAFT_2302 PE=3 SV=1 - [B9WXQ7_STRSU]	23.55	29.0685	5.65576	8	6	1.02038	1.01153	1.04253	1.02481	0.114748	0.159673
D5AF30	Probable L-serine dehydratase, alpha chain OS=Streptococcus suis (strain GZ1) GN=SSGZ1_1967 PE=4 SV=1 - [D5AF30_STRGZ]	23.79	29.7559	4.55127	8	5	1.11577	1.02465	1.07264	1.07102	0.114249	0.159133
A0A075SKZ7	GNAT family acetyltransferase OS=Streptococcus suis 6407 GN=ID09_08550 PE=4 SV=1 - [A0A075SKZ7_STRSU]	9.03	17.596	5.19873	7	1	1.06884	1.06308	1.0128	1.04824	0.113417	0.158126
D5AFV8	Threonine synthase OS=Streptococcus suis (strain GZ1) GN=SSGZ1_0258 PE=4 SV=1 - [D5AFV8_STRGZ]	51.81	53.7251	4.80518	10	16	1.06405	1.10387	1.02271	1.06354	0.113318	0.158126
F4ECL9	Type I site-specific restriction-modification system, R (Restriction) subunit and related helicase OS=Streptococcus suis ST3 GN=SSUST3_1626 PE=4 SV=1 - [F4ECL9_STRSU]	15.92	121.82	5.94775	6	1	0.553867	0.66958	0.913036	0.712161	0.1128	0.157571
G7SL72	Histidinol-phosphate/aromatic aminotransferase and cobyric acid decarboxylase OS=Streptococcus suis ST1 GN=SSUST1_1016 PE=3 SV=1 - [G7SL72_STRSU]	15.67	40.2576	5.0083	2	6	0.943488	0.975566	0.982647	0.967234	0.112777	0.157571
U5UI26	Uncharacterized protein OS=Streptococcus suis T15 GN=T15_1976 PE=4 SV=1 - [U5UI26_STRSU]	20.99	45.684	5.13525	3	7	1.06946	1.11469	1.02572	1.06996	0.112495	0.157449
Q5IRC1	Mannose-specific PTS IIC (Fragment) OS=Streptococcus suis GN=manM PE=4 SV=1 - [Q5IRC1_STRSU]	18.93	24.549	4.95752	5	3	1.33922	1.4402	1.08566	1.28836	0.111768	0.156584
A4W236	3-dehydroquinate synthase OS=Streptococcus suis (strain 98HAH33) GN=aroB PE=3 SV=1 - [AROB_STRS2]	43.94	38.8379	5.24951	8	11	1.02693	1.12487	1.14085	1.09755	0.111417	0.156244
D5AJC6	Polyprenyl synthetase OS=Streptococcus suis (strain GZ1) GN=SSGZ1_1485 PE=3 SV=1 - [D5AJC6_STRGZ]	15.22	31.6435	4.97021	7	3	0.984038	0.934271	0.963093	0.960467	0.111361	0.156244
G5L1N6	DegV family protein OS=Streptococcus suis R61 GN=SSUR61_2019 PE=4 SV=1 - [G5L1N6_STRSU]	51.62	30.0967	4.98291	1	1	1.75126	1.17748	1.43865	1.4558	0.110829	0.155722
B9WX95	Asparagine--tRNA ligase OS=Streptococcus suis 89/1591 GN=SsuiDRAFT_2384 PE=4 SV=1 - [B9WX95_STRSU]	89.11	11.2835	6.15088	1	2	0.894429	0.924639	0.978233	0.932434	0.110207	0.154999
D5AHL4	DNA topoisomerase 1 OS=Streptococcus suis (strain GZ1) GN=topA PE=3 SV=1 - [D5AHL4_STRGZ]	23.39	78.8285	8.99756	8	14	1.07203	1.0452	1.01632	1.04452	0.109531	0.154198
A4VXX9	Uncharacterized protein conserved in bacteria OS=Streptococcus suis (strain 05ZYH33) GN=SSU05_2002 PE=4 SV=1 - [A4VXX9_STRSY]	12.37	11.2027	6.55127	8	1	0.75984	0.92786	0.889446	0.859049	0.109159	0.153825
D5AFA3	Heme/copper-type cytochrome/quinol oxidase, subunit 1 OS=Streptococcus suis (strain GZ1) GN=SSGZ1_0053 PE=4 SV=1 - [D5AFA3_STRGZ]	15.38	58.3384	6.29053	8	7	0.990197	0.963785	0.981408	0.978464	0.109133	0.153825
B9WW16	Heat-inducible transcription repressor HrcA OS=Streptococcus suis 89/1591 GN=hrcA PE=3 SV=1 - [B9WW16_STRSU]	11.05	39.2022	5.93506	9	4	0.983784	0.919898	0.922412	0.942031	0.109025	0.153825
G5L120	Mg2+ and Co2+ transporter OS=Streptococcus suis R61 GN=SSUR61_1801 PE=4 SV=1 - [G5L120_STRSU]	9.24	36.6871	4.98291	3	3	1.16373	1.06334	1.05885	1.09531	0.108452	0.153277
G7SPC0	Single-stranded DNA-binding protein OS=Streptococcus suis ST1 GN=ssb PE=3 SV=1 - [G7SPC0_STRSU]	15.25	19.6924	5.93506	2	1	0.924915	0.631477	0.70968	0.755357	0.108142	0.152989
A0A075SL05	Exodeoxyribonuclease 7 large subunit OS=Streptococcus suis 6407 GN=xseA PE=3 SV=1 - [A0A075SL05_STRSU]	23.04	50.7226	8.104	9	9	0.87425	0.912843	0.972515	0.919869	0.107173	0.151767
A4W2M7	Ribose-5-phosphate isomerase A OS=Streptococcus suis (strain 98HAH33) GN=rpiA PE=3 SV=1 - [RPIA_STRS2]	46.43	24.5177	5.05908	8	9	0.986221	0.945048	0.968233	0.966501	0.106681	0.151219
B9WV92	Uncharacterized protein OS=Streptococcus suis 89/1591 GN=SsuiDRAFT_2932 PE=4 SV=1 - [B9WV92_STRSU]	14.1	8.81532	4.70361	2	1	0.95775	0.918365	0.844856	0.90699	0.106653	0.151219
D5AIC7	Glycosyl transferase, family 8 OS=Streptococcus suis (strain GZ1) GN=SSGZ1_1135 PE=4 SV=1 - [D5AIC7_STRGZ]	30.54	39.1019	5.63037	6	7	1.04324	1.15894	1.08473	1.09563	0.105735	0.150173
G7SFH5	Uncharacterized protein OS=Streptococcus suis D12 GN=SSUD12_0560 PE=4 SV=1 - [G7SFH5_STRSU]	2.64	26.5082	9.36377	1	1	0.921626	0.944095	0.982611	0.949444	0.1049	0.149134
A4W401	Polyribonucleotide nucleotidyltransferase OS=Streptococcus suis (strain 98HAH33) GN=pnp PE=3 SV=2 - [PNP_STRS2]	49.53	81.2462	5.10986	8	32	0.958563	0.981083	0.986832	0.975492	0.104771	0.149097
A4VYC5	Response regulator of the LytR/AlgR family OS=Streptococcus suis (strain 05ZYH33) GN=SSU05_2148 PE=4 SV=1 - [A4VYC5_STRSY]	3.8	27.1152	7.26904	2	1	1.09309	1.06645	1.02095	1.06017	0.103793	0.147851
A0A075SDZ3	Amidase OS=Streptococcus suis 6407 GN=ID09_00120 PE=4 SV=1 - [A0A075SDZ3_STRSU]	29.43	44.5545	5.04639	8	9	1.06465	1.03433	1.12224	1.07374	0.103594	0.147714
A4VUT3	NisK OS=Streptococcus suis (strain 05ZYH33) GN=SSU05_0906 PE=4 SV=1 - [A4VUT3_STRSY]	13.19	27.2473	7.00537	1	2	0.939736	0.98301	0.922229	0.948325	0.103561	0.147714
G5L303	Thymidine kinase OS=Streptococcus suis R61 GN=tdk PE=3 SV=1 - [G5L303_STRSU]	30.57	22.2122	5.64307	1	1	0.899401	0.785119	0.932392	0.872304	0.103491	0.147714
A4W443	33 kDa chaperonin OS=Streptococcus suis (strain 98HAH33) GN=hslO PE=3 SV=1 - [HSLO_STRS2]	20.49	31.3619	4.79248	8	5	1.05642	1.0619	1.01346	1.04393	0.103108	0.147458
G5L133	Elongation factor P OS=Streptococcus suis R61 GN=efp PE=3 SV=1 - [G5L133_STRSU]	46.49	20.4714	4.91943	3	1	0.860842	0.964807	0.83757	0.887739	0.102988	0.147432
A4VUT7	Putative transport ATP-binding protein OS=Streptococcus suis (strain 05ZYH33) GN=SSU05_0910 PE=4 SV=1 - [A4VUT7_STRSY]	5.46	25.6904	5.66846	1	1	0.926718	0.966059	0.871844	0.92154	0.102878	0.147421
A4VWC3	Purine nucleoside phosphorylase OS=Streptococcus suis (strain 05ZYH33) GN=SSU05_1446 PE=4 SV=1 - [A4VWC3_STRSY]	36.03	26.4248	6.29053	6	8	1.01376	1.04676	1.06169	1.04074	0.102596	0.147163
A4VSY9	Transcriptional regulator OS=Streptococcus suis (strain 05ZYH33) GN=SSU05_0260 PE=4 SV=1 - [A4VSY9_STRSY]	11.3	20.8175	6.80029	5	2	0.967952	0.900052	0.953431	0.940478	0.102178	0.146709
F4EF34	HAD superfamily hydrolase OS=Streptococcus suis ST3 GN=SSUST3_0882 PE=4 SV=1 - [F4EF34_STRSU]	27.31	26.1941	5.59229	8	5	1.06291	1.10173	1.02569	1.06344	0.101763	0.146259
D5AGQ3	Cps2A OS=Streptococcus suis (strain GZ1) GN=SSGZ1_0555 PE=4 SV=1 - [D5AGQ3_STRGZ]	34.26	47.3681	5.04639	50	10	0.977402	0.935679	0.905072	0.939384	0.101677	0.146259
A0A075SEY7	Penicillin-binding protein OS=Streptococcus suis 6407 GN=ID09_02000 PE=4 SV=1 - [A0A075SEY7_STRSU]	24.72	78.9594	4.81787	8	14	1.06365	1.07063	1.01573	1.05	0.101317	0.145909
A4VUR1	Response regulator consisting of a CheY-like receiver domain and a winged-helix DNA-binding domain OS=Streptococcus suis (strain 05ZYH33) GN=SSU05_0884 PE=4 SV=1 - [A4VUR1_STRSY]	10.67	16.9987	5.05908	2	1	0.837263	0.954108	0.911434	0.900935	0.101058	0.145681
G7SG88	Pseudouridine synthase OS=Streptococcus suis D12 GN=SSUD12_1676 PE=3 SV=1 - [G7SG88_STRSU]	57.61	27.3551	9.80322	4	15	1.01734	1.02807	1.05631	1.03391	0.100157	0.144527
A0A075SI84	Uncharacterized protein OS=Streptococcus suis 6407 GN=ID09_08285 PE=4 SV=1 - [A0A075SI84_STRSU]	9.77	44.7937	5.13525	8	3	0.957658	0.978793	0.986973	0.974475	0.0998445	0.14422
A0A075SKI3	Nitroreductase OS=Streptococcus suis 6407 GN=ID09_10010 PE=4 SV=1 - [A0A075SKI3_STRSU]	44.5	21.966	4.91943	7	3	1.06465	1.21202	1.10939	1.12869	0.0982686	0.142086
A0A075SJ78	MFS transporter OS=Streptococcus suis 6407 GN=ID09_09965 PE=4 SV=1 - [A0A075SJ78_STRSU]	2.07	41.553	9.67139	9	1	0.906871	0.755146	0.899933	0.853983	0.0981347	0.142034
B9WXG9	RNA-binding S4 domain protein OS=Streptococcus suis 89/1591 GN=SsuiDRAFT_2328 PE=4 SV=1 - [B9WXG9_STRSU]	11.03	30.7004	9.1001	6	3	0.899275	0.910744	0.976576	0.928865	0.0980599	0.142034
D5AHN9	Glycogen synthase OS=Streptococcus suis (strain GZ1) GN=glgA PE=3 SV=1 - [D5AHN9_STRGZ]	21.83	55.5595	5.50342	7	8	1.17866	1.05304	1.09665	1.10945	0.097016	0.140698
A4VVD4	rRNA methyltransferase, putative OS=Streptococcus suis (strain 05ZYH33) GN=SSU05_1107 PE=4 SV=1 - [A4VVD4_STRSY]	3.23	38.2207	7.00537	8	1	0.726976	0.910166	0.638868	0.75867	0.0943655	0.136991
D5AJK8	ABC-type uncharacterized transport system, ATPase component OS=Streptococcus suis (strain GZ1) GN=SSGZ1_1567 PE=4 SV=1 - [D5AJK8_STRGZ]	14.08	29.9617	5.14795	8	4	1.24524	1.07597	1.13071	1.15064	0.0943406	0.136991
D5AIE8	DNA replication protein dnaD OS=Streptococcus suis (strain GZ1) GN=SSGZ1_1156 PE=4 SV=1 - [D5AIE8_STRGZ]	38.39	25.5252	4.69092	6	7	0.93919	0.967187	0.890596	0.932324	0.0941268	0.13692
A0A075STK2	Uncharacterized protein OS=Streptococcus suis 6407 GN=ID09_09870 PE=4 SV=1 - [A0A075STK2_STRSU]	3.11	28.6582	5.30029	6	1	0.81218	0.825562	0.953178	0.86364	0.0935964	0.136286
A4VV45	Putative amino acid transporter, amino acid-binding protein OS=Streptococcus suis (strain 05ZYH33) GN=SSU05_1018 PE=4 SV=1 - [A4VV45_STRSY]	8.37	27.3331	4.4751	9	1	1.04926	1.02747	1.0897	1.05548	0.0931618	0.13579
B9WUK2	S4 domain protein YaaA OS=Streptococcus suis 89/1591 GN=SsuiDRAFT_4095 PE=4 SV=1 - [B9WUK2_STRSU]	34.65	14.3888	9.62744	5	5	0.977549	0.933782	0.911807	0.941046	0.092723	0.135287
A0A075SJM8	Riboflavin biosynthesis protein OS=Streptococcus suis 6407 GN=ID09_05995 PE=3 SV=1 - [A0A075SJM8_STRSU]	31.6	34.8037	5.84619	7	3	0.925119	0.949582	0.979705	0.951468	0.09151	0.133653
D5AII7	Peptidyl-prolyl cis-trans isomerase OS=Streptococcus suis (strain GZ1) GN=SSGZ1_1195 PE=3 SV=1 - [D5AII7_STRGZ]	55.06	28.353	4.99561	9	11	0.987167	0.953166	0.95034	0.963558	0.0912309	0.13338
G5L1T9	Energy-coupling factor transporter ATP-binding protein EcfA OS=Streptococcus suis R61 GN=cbiO PE=3 SV=1 - [G5L1T9_STRSU]	45	30.782	4.79248	3	9	0.942723	0.967246	0.982557	0.964175	0.0908091	0.132898
D5AIW8	Tetratricopeptide repeat family protein OS=Streptococcus suis (strain GZ1) GN=SSGZ1_1327 PE=4 SV=1 - [D5AIW8_STRGZ]	30.81	46.9082	4.18311	10	10	0.938646	0.901935	0.971928	0.937503	0.0906127	0.132745
A0A075SJ20	Release factor glutamine methyltransferase OS=Streptococcus suis 6407 GN=prmC PE=3 SV=1 - [A0A075SJ20_STRSU]	13.72	30.7749	4.67822	5	2	0.802171	0.941255	0.881788	0.875071	0.0901654	0.132224
G7SNA9	ATP-dependent RecD-like DNA helicase OS=Streptococcus suis ST1 GN=recD2 PE=3 SV=1 - [G7SNA9_STRSU]	11.93	93.148	4.93213	4	1	0.818674	0.914121	0.934494	0.889096	0.0898659	0.131919
A4VYP4	50S ribosomal protein L4 OS=Streptococcus suis (strain 98HAH33) GN=rplD PE=3 SV=1 - [RL4_STRS2]	56.04	22.118	10.0815	1	11	0.985783	0.97846	0.957968	0.974071	0.0894456	0.131436
D5AFZ0	Uncharacterized protein OS=Streptococcus suis (strain GZ1) GN=SSGZ1_0290 PE=4 SV=1 - [D5AFZ0_STRGZ]	9.8	23.82	5.021	7	2	0.964713	0.91675	0.966223	0.949229	0.0889311	0.130813
F4EE36	Leucine--tRNA ligase OS=Streptococcus suis ST3 GN=leuS PE=3 SV=1 - [F4EE36_STRSU]	24.37	93.9944	5.0083	2	1	0.819237	0.941489	0.778161	0.846296	0.0885277	0.130353
A0A075SHA0	ATP synthase subunit alpha OS=Streptococcus suis 6407 GN=atpA PE=3 SV=1 - [A0A075SHA0_STRSU]	46.6	54.5165	5.07178	6	20	1.02531	1.00782	1.02969	1.02094	0.0885079	0.130353
A4VSY0	Predicted ATPase involved in replication control, Cdc46/Mcm family OS=Streptococcus suis (strain 05ZYH33) GN=SSU05_0251 PE=4 SV=1 - [A4VSY0_STRSY]	18.46	22.2758	4.34814	9	2	0.987548	0.964239	0.981969	0.977918	0.088085	0.129966
A0A075ST28	Ribosomal RNA small subunit methyltransferase H OS=Streptococcus suis 6407 GN=rsmH PE=3 SV=1 - [A0A075ST28_STRSU]	15.51	35.6707	6.48096	7	4	0.86413	0.911251	0.960912	0.912097	0.0879211	0.129857
G7SF59	Peptide deformylase OS=Streptococcus suis D12 GN=fms PE=3 SV=1 - [G7SF59_STRSU]	5.88	15.3699	5.21143	1	1	0.964809	0.988396	0.956971	0.970058	0.0867342	0.128235
B9WUD0	Cof-like hydrolase OS=Streptococcus suis 89/1591 GN=SsuiDRAFT_3067 PE=4 SV=1 - [B9WUD0_STRSU]	34.44	29.5912	4.69092	7	8	0.953638	0.972871	0.985437	0.970649	0.0865561	0.128103
D5AKA5	Phosphoglycerol transferase-like protein OS=Streptococcus suis (strain GZ1) GN=SSGZ1_1814 PE=4 SV=1 - [D5AKA5_STRGZ]	4.42	90.6345	9.01221	10	4	0.945808	0.883785	0.955532	0.928375	0.0859308	0.127308
A4VY59	Predicted metalloendopeptidase OS=Streptococcus suis (strain 05ZYH33) GN=SSU05_2082 PE=4 SV=1 - [A4VY59_STRSY]	40.79	71.0013	4.71631	8	4	1.17845	1.05307	1.19082	1.14078	0.0853624	0.126596
D5AF10	Putative glycosyl transferase OS=Streptococcus suis (strain GZ1) GN=SSGZ1_1947 PE=4 SV=1 - [D5AF10_STRGZ]	31.4	39.6972	6.55127	9	9	1.09855	1.08998	1.02752	1.07201	0.0845438	0.125511
A4VYP1	30S ribosomal protein S10 OS=Streptococcus suis (strain 98HAH33) GN=rpsJ PE=3 SV=1 - [RS10_STRS2]	70.59	11.6233	10.0522	4	2	1.04494	1.04082	1.10075	1.06217	0.0845402	0.125511
B9WT89	D-isomer specific 2-hydroxyacid dehydrogenase NAD-binding OS=Streptococcus suis 89/1591 GN=SsuiDRAFT_3537 PE=3 SV=1 - [B9WT89_STRSU]	67.18	42.6811	5.24951	1	1	1.21764	1.14677	1.06434	1.14292	0.0841212	0.125141
B9WWW0	Protein translocase subunit SecA OS=Streptococcus suis 89/1591 GN=secA PE=3 SV=1 - [B9WWW0_STRSU]	54.34	95.6033	5.37646	7	40	1.01195	1.01875	1.03476	1.02182	0.0841126	0.125141
F4EGV1	Putative flavodoxin OS=Streptococcus suis ST3 GN=SSUST3_1378 PE=4 SV=1 - [F4EGV1_STRSU]	32.03	16.4638	3.89111	5	3	1.24444	1.15192	1.07578	1.15738	0.084073	0.125141
G7SKJ0	Response regulator protein OS=Streptococcus suis ST1 GN=SSUST1_2042 PE=4 SV=1 - [G7SKJ0_STRSU]	3.8	27.1451	6.80029	2	1	1.20405	1.09537	1.07977	1.12639	0.0837922	0.125038
B9WUQ0	Uncharacterized protein OS=Streptococcus suis 89/1591 GN=SsuiDRAFT_3318 PE=4 SV=1 - [B9WUQ0_STRSU]	17.68	22.9211	8.48486	3	3	0.976876	0.918011	0.936342	0.943743	0.0837365	0.125038
A4VWB3	Predicted sugar phosphatases of the HAD superfamily OS=Streptococcus suis (strain 05ZYH33) GN=SSU05_1436 PE=4 SV=1 - [A4VWB3_STRSY]	37.04	23.9293	4.84326	10	6	0.905307	0.914925	0.973311	0.931181	0.0835475	0.124932
A0A075SMB6	DNA helicase OS=Streptococcus suis 6407 GN=ID09_11280 PE=4 SV=1 - [A0A075SMB6_STRSU]	23.95	49.8529	5.03369	6	9	0.927826	0.977662	0.954164	0.953217	0.083047	0.124312
F4EFM2	A/G-specific adenine glycosylase OS=Streptococcus suis ST3 GN=SSUST3_1083 PE=4 SV=1 - [F4EFM2_STRSU]	16.58	44.5558	5.17334	9	5	0.873059	0.956021	0.931013	0.920031	0.0828406	0.124132
B9WTA8	Phosphoglucomutase/phosphomannomutase alpha/beta/alpha domain I OS=Streptococcus suis 89/1591 GN=SsuiDRAFT_3556 PE=3 SV=1 - [B9WTA8_STRSU]	69.06	62.9626	4.729	5	2	0.963101	0.914942	0.876063	0.918035	0.0827803	0.124132
D5AHG1	Probable GTP-binding protein EngB OS=Streptococcus suis (strain GZ1) GN=engB PE=3 SV=1 - [D5AHG1_STRGZ]	62.62	23.7573	9.15869	7	10	0.988585	0.978601	0.99243	0.986539	0.0823102	0.123594
G5KXF8	Deoxyuridine 5'-triphosphate nucleotidohydrolase OS=Streptococcus suis R61 GN=dut PE=4 SV=1 - [G5KXF8_STRSU]	57.82	15.9261	5.14795	6	8	1.10229	1.08864	1.02929	1.07341	0.081893	0.123095
R4NVM4	Membrane protein insertase YidC OS=Streptococcus suis TL13 GN=yidC PE=3 SV=1 - [R4NVM4_STRSU]	32.82	36.4365	9.93506	8	7	1.04501	1.01718	1.05925	1.04048	0.0818547	0.123095
A4VZM6	S-ribosylhomocysteine lyase OS=Streptococcus suis (strain 98HAH33) GN=luxS PE=3 SV=2 - [LUXS_STRS2]	74.38	17.9792	5.56689	3	8	1.16411	1.15554	1.04794	1.12253	0.081799	0.123095
G7SND4	Dihydroorotate dehydrogenase OS=Streptococcus suis ST1 GN=pyrD PE=3 SV=1 - [G7SND4_STRSU]	15.71	34.2634	5.021	8	1	0.67012	0.650691	0.897786	0.739533	0.0815641	0.122985
D5AK79	Nicotinamide mononucleotide transporter OS=Streptococcus suis (strain GZ1) GN=SSGZ1_1788 PE=4 SV=1 - [D5AK79_STRGZ]	21.61	31.4111	8.52881	1	7	1.11294	1.07984	1.21819	1.13699	0.0815313	0.122985
A4W418	Peptide deformylase OS=Streptococcus suis (strain 98HAH33) GN=def PE=3 SV=1 - [DEF_STRS2]	76.96	22.8417	5.45264	8	10	1.08933	1.10615	1.03063	1.07537	0.0811752	0.122655
A0A075SLL4	Transcription termination/antitermination protein NusA OS=Streptococcus suis 6407 GN=nusA PE=3 SV=1 - [A0A075SLL4_STRSU]	50.53	43.1226	4.94482	7	17	1.03186	1.05734	1.01999	1.03639	0.0807113	0.122082
U5UFI3	DNA-binding protein OS=Streptococcus suis T15 GN=T15_0005 PE=4 SV=1 - [U5UFI3_STRSU]	18.49	13.6393	6.12549	3	2	1.07336	1.04922	1.137	1.08653	0.0806332	0.122082
A4VUX1	Possible two-component sensor histidine kinase OS=Streptococcus suis (strain 05ZYH33) GN=SSU05_0944 PE=4 SV=1 - [A4VUX1_STRSY]	4.29	46.4008	9.11475	2	1	0.718314	0.847062	0.898976	0.821451	0.0797847	0.120934
D5AJI0	Putative diaminopimelate decarboxylase OS=Streptococcus suis (strain GZ1) GN=SSGZ1_1539 PE=3 SV=1 - [D5AJI0_STRGZ]	29.4	46.5675	5.51611	7	1	1.05498	1.11825	1.04858	1.07394	0.0797558	0.120934
D5AJ03	Prophage Sa05, DNA-binding protein OS=Streptococcus suis (strain GZ1) GN=SSGZ1_1362 PE=4 SV=1 - [D5AJ03_STRGZ]	29.48	20.3677	6.26514	1	4	1.04407	1.02574	1.07538	1.0484	0.0791543	0.120231
I6MEY8	Muramidase-released protein OS=Streptococcus suis GN=mrp PE=4 SV=1 - [I6MEY8_STRSU]	62.82	135.772	4.99561	31	1	1.36021	1.80153	1.34908	1.50361	0.0774934	0.117832
G7SKN0	Putative chromosome partitioning protein OS=Streptococcus suis ST1 GN=SSUST1_2082 PE=4 SV=1 - [G7SKN0_STRSU]	39.37	28.9386	8.90967	8	8	0.969982	0.990912	0.974371	0.978422	0.0772376	0.117567
G5L1H9	Uncharacterized protein OS=Streptococcus suis R61 GN=SSUR61_1961 PE=4 SV=1 - [G5L1H9_STRSU]	48.97	16.1743	4.56396	5	5	1.07393	1.05647	1.14486	1.09175	0.076894	0.117168
U5UFZ4	Repressor protein OS=Streptococcus suis T15 GN=T15_0193 PE=4 SV=1 - [U5UFZ4_STRSU]	10.03	44.9453	6.45557	5	3	0.876727	0.959581	0.918921	0.91841	0.0762453	0.116302
G7SMB3	Malonyl CoA-acyl carrier protein transacylase OS=Streptococcus suis ST1 GN=SSUST1_1685 PE=3 SV=1 - [G7SMB3_STRSU]	26.8	33.1912	4.70361	5	8	1.02891	1.09252	1.06916	1.06353	0.0759186	0.115926
B9WXM4	Enoyl-(Acyl-carrier-protein) reductase II OS=Streptococcus suis 89/1591 GN=SsuiDRAFT_2180 PE=4 SV=1 - [B9WXM4_STRSU]	47.66	32.9904	5.42725	4	1	1.11021	1.0453	1.05403	1.06985	0.0753448	0.115172
B9WV22	FolC bifunctional protein OS=Streptococcus suis 89/1591 GN=SsuiDRAFT_3246 PE=3 SV=1 - [B9WV22_STRSU]	14.35	46.9681	4.7417	1	1	0.817675	0.932132	0.781301	0.843702	0.0751355	0.114974
D5AFZ2	Uncharacterized protein OS=Streptococcus suis (strain GZ1) GN=SSGZ1_0292 PE=4 SV=1 - [D5AFZ2_STRGZ]	31.89	28.9556	8.99756	3	6	1.03818	1.059	1.10421	1.06713	0.0749358	0.11479
A4VUP3	Uncharacterized protein OS=Streptococcus suis (strain 05ZYH33) GN=SSU05_0866 PE=4 SV=1 - [A4VUP3_STRSY]	8.43	53.7018	5.66846	1	4	0.949357	0.983109	0.966727	0.966398	0.0747913	0.114691
A0A075SFW5	Membrane protein OS=Streptococcus suis 6407 GN=ID09_03705 PE=4 SV=1 - [A0A075SFW5_STRSU]	8.47	13.5164	9.12939	2	1	0.842412	0.843564	0.651501	0.779159	0.074343	0.114124
G5L036	Ribosome-associated heat shock protein implicated in the recycling of the 50S subunit OS=Streptococcus suis R61 GN=SSUR61_1363 PE=4 SV=1 - [G5L036_STRSU]	30	10.4448	9.5835	1	3	1.09719	1.04661	1.14131	1.09504	0.0738106	0.113428
F4EDG1	Uncharacterized protein OS=Streptococcus suis ST3 GN=SSUST3_0541 PE=4 SV=1 - [F4EDG1_STRSU]	37.05	40.3295	4.64014	2	1	0.722635	0.911559	0.776964	0.803719	0.0729994	0.112301
A4VZM0	Holliday junction resolvase RecU OS=Streptococcus suis (strain 98HAH33) GN=recU PE=3 SV=1 - [RECU_STRS2]	5.85	23.7902	9.51025	3	1	0.933035	0.945633	0.978551	0.952406	0.0725447	0.11172
D5AGZ1	Uncharacterized protein OS=Streptococcus suis (strain GZ1) GN=SSGZ1_0647 PE=4 SV=1 - [D5AGZ1_STRGZ]	56.88	23.9517	5.49072	7	9	0.965464	0.980992	0.945585	0.964014	0.0723859	0.111595
R4NW70	Phenylalanine--tRNA ligase beta subunit OS=Streptococcus suis TL13 GN=pheT PE=3 SV=1 - [R4NW70_STRSU]	32.42	86.5299	5.03369	1	2	0.896193	0.965913	0.901081	0.921062	0.0723433	0.111595
D5AIR2	UDP-glucose 4-epimerase OS=Streptococcus suis (strain GZ1) GN=SSGZ1_1271 PE=3 SV=1 - [D5AIR2_STRGZ]	46.65	37.9074	5.35107	9	13	0.947419	0.956709	0.983099	0.962409	0.0721818	0.111519
A4VWQ1	DEAD-box ATP-dependent RNA helicase CshA OS=Streptococcus suis (strain 05ZYH33) GN=cshA PE=3 SV=1 - [A4VWQ1_STRSY]	45.91	57.9217	9.34912	13	18	1.03047	1.01406	1.04204	1.02886	0.0708101	0.109517
U5UHG3	Ribose-phosphate pyrophosphokinase OS=Streptococcus suis T15 GN=prs PE=3 SV=1 - [U5UHG3_STRSU]	58.46	35.4834	5.23682	6	14	0.967192	0.962383	0.923767	0.951114	0.0707544	0.109517
B9WSP5	Putative esterase OS=Streptococcus suis 89/1591 GN=SsuiDRAFT_3880 PE=4 SV=1 - [B9WSP5_STRSU]	8.87	28.7045	5.30029	5	2	1.26026	1.45927	1.72825	1.48259	0.0706813	0.109517
A0A075SIT2	Uncharacterized protein OS=Streptococcus suis 6407 GN=ID09_09365 PE=4 SV=1 - [A0A075SIT2_STRSU]	41.54	14.2353	4.76709	5	6	1.06887	1.10007	1.03509	1.06801	0.0683941	0.106121
A0A075SR76	Multidrug ABC transporter ATP-binding protein OS=Streptococcus suis 6407 GN=ID09_05770 PE=3 SV=1 - [A0A075SR76_STRSU]	10.71	64.4376	6.60986	8	4	0.919302	0.960442	0.963798	0.947847	0.0676895	0.105141
A4VTI3	Superfamily II helicase OS=Streptococcus suis (strain 05ZYH33) GN=SSU05_0456 PE=4 SV=1 - [A4VTI3_STRSY]	35.94	13.8996	8.33838	9	4	1.05986	1.03996	1.1027	1.06751	0.0676385	0.105141
D5AKA7	Permease of the major facilitator superfamily OS=Streptococcus suis (strain GZ1) GN=SSGZ1_1816 PE=4 SV=1 - [D5AKA7_STRGZ]	4.96	57.6598	9.48096	8	2	1.06332	1.08958	1.03147	1.06146	0.0672913	0.104748
G5KYD9	Translation initiation factor IF-3 OS=Streptococcus suis R61 GN=infC PE=3 SV=1 - [G5KYD9_STRSU]	33.93	19.1804	9.81787	2	7	1.07345	1.06644	1.14841	1.0961	0.0671019	0.104566
D5AFX3	Putative phosphoglycerate mutase OS=Streptococcus suis (strain GZ1) GN=SSGZ1_0273 PE=4 SV=1 - [D5AFX3_STRGZ]	46.32	25.186	5.49072	12	11	0.967745	0.905677	0.923578	0.932333	0.0669263	0.104405
G5KZV2	Cysteine synthase OS=Streptococcus suis R61 GN=cysM PE=3 SV=1 - [G5KZV2_STRSU]	50.65	32.0156	4.97021	1	2	0.810217	0.859419	0.65708	0.775572	0.0664347	0.10375
D5AIR8	Coproporphyrinogen III oxidase OS=Streptococcus suis (strain GZ1) GN=SSGZ1_1277 PE=4 SV=1 - [D5AIR8_STRGZ]	4	43.3268	5.70654	4	1	0.869957	0.937754	0.822985	0.876899	0.0660555	0.10327
A4W3A5	Probable dual-specificity RNA methyltransferase RlmN OS=Streptococcus suis (strain 98HAH33) GN=rlmN PE=3 SV=1 - [RLMN_STRS2]	11.62	42.0339	8.38232	8	4	0.767435	0.915447	0.766298	0.816393	0.065678	0.102791
R4NVK5	DNA gyrase subunit B OS=Streptococcus suis TL13 GN=gyrB PE=3 SV=1 - [R4NVK5_STRSU]	43.69	72.4367	5.13525	2	1	0.806163	0.837418	0.626871	0.756817	0.0656739	0.102791
A4VYQ9	30S ribosomal protein S5 OS=Streptococcus suis (strain 98HAH33) GN=rpsE PE=3 SV=1 - [RS5_STRS2]	88.41	17.1444	10.0522	3	18	0.982835	0.950913	0.958116	0.963955	0.0649838	0.101926
G7SIM8	Proline--tRNA ligase OS=Streptococcus suis D12 GN=proS PE=3 SV=1 - [G7SIM8_STRSU]	42.6	67.8275	4.85596	2	1	1.13473	1.36933	1.25455	1.25287	0.0648368	0.101806
A0A075SGZ9	Membrane protein OS=Streptococcus suis 6407 GN=ID09_11475 PE=4 SV=1 - [A0A075SGZ9_STRSU]	8.97	31.5156	5.85889	8	2	1.12123	1.05057	1.14375	1.10519	0.0644077	0.101242
G7SMF9	10 kDa chaperonin OS=Streptococcus suis ST1 GN=groS PE=3 SV=1 - [G7SMF9_STRSU]	40.86	9.76329	4.84326	7	3	0.957029	0.941417	0.896216	0.931554	0.0642124	0.101045
A4VW27	UDP-N-acetylmuramoyl-tripeptide--D-alanyl-D-alanine ligase OS=Streptococcus suis (strain 05ZYH33) GN=SSU05_1350 PE=3 SV=1 - [A4VW27_STRSY]	43.11	50.0237	4.98291	8	17	0.96983	0.919175	0.917449	0.935485	0.0641629	0.101045
A0A075SH74	30S ribosomal protein S16 OS=Streptococcus suis 6407 GN=ID09_03725 PE=4 SV=1 - [A0A075SH74_STRSU]	26.58	16.7684	4.67822	6	3	0.922354	0.899188	0.816628	0.87939	0.064047	0.101005
A4VVA1	Sortase OS=Streptococcus suis (strain 05ZYH33) GN=SSU05_1074 PE=4 SV=1 - [A4VVA1_STRSY]	31.06	26.1203	4.85596	9	5	0.972172	0.942939	0.922645	0.945919	0.0639459	0.100956
G7SHQ2	UvrABC system protein A OS=Streptococcus suis D12 GN=uvrA PE=3 SV=1 - [G7SHQ2_STRSU]	33.33	103.22	6.31592	1	1	1.12458	1.15664	1.05562	1.11228	0.0637903	0.100821
G5L295	Elongation factor Tu OS=Streptococcus suis R61 GN=tuf PE=3 SV=1 - [G5L295_STRSU]	78.64	44.0334	4.98291	1	11	1.02165	1.04126	1.01821	1.02704	0.0637704	0.100821
D5AHY2	Cof protein: HAD-superfamily hydrolase, subfamily IIB OS=Streptococcus suis (strain GZ1) GN=SSGZ1_0990 PE=4 SV=1 - [D5AHY2_STRGZ]	39.85	30.0181	4.61475	8	8	0.89894	0.910341	0.963891	0.924391	0.063518	0.100611
Q2MZ68	Fibrinogen binding protein OS=Streptococcus suis GN=fbpS PE=4 SV=1 - [Q2MZ68_STRSU]	30.98	63.2621	7.56201	12	14	0.964809	0.977354	0.942556	0.961573	0.0635048	0.100611
A4VWC5	Phosphopentomutase OS=Streptococcus suis (strain 05ZYH33) GN=deoB PE=3 SV=1 - [DEOB_STRSY]	56.33	44.203	4.83057	6	18	1.03191	1.04647	1.01731	1.03189	0.063143	0.100237
G5KXY0	Uridylate kinase OS=Streptococcus suis R61 GN=pyrH PE=3 SV=1 - [G5KXY0_STRSU]	48.15	26.0664	5.24951	3	9	0.96393	0.954493	0.916488	0.94497	0.0629409	0.100026
D5AIH1	Putative glutathione S-transferase OS=Streptococcus suis (strain GZ1) GN=SSGZ1_1179 PE=4 SV=1 - [D5AIH1_STRGZ]	3.82	29.882	4.86865	1	1	0.835962	0.827828	0.652426	0.772072	0.0625865	0.0995726
B9WUN9	Polysaccharide deacetylase OS=Streptococcus suis 89/1591 GN=SsuiDRAFT_3307 PE=4 SV=1 - [B9WUN9_STRSU]	2.01	49.5589	5.97314	7	1	1.11256	1.04402	1.11973	1.09211	0.0622926	0.0992144
A4VS92	Peptidyl-tRNA hydrolase OS=Streptococcus suis (strain 05ZYH33) GN=pth PE=3 SV=1 - [PTH_STRSY]	29.1	21.246	6.81494	6	6	1.0604	1.16588	1.1492	1.12516	0.0621016	0.0990195
B9WXF6	Cell wall/surface repeat protein OS=Streptococcus suis 89/1591 GN=SsuiDRAFT_2637 PE=4 SV=1 - [B9WXF6_STRSU]	2.24	155.183	5.33838	2	3	1.20096	1.37504	1.16632	1.24744	0.0618641	0.0987499
B9WX61	Ribosomal-protein-alanine acetyltransferase OS=Streptococcus suis 89/1591 GN=SsuiDRAFT_2446 PE=4 SV=1 - [B9WX61_STRSU]	15.07	16.9134	4.56396	7	2	1.1735	1.19605	1.07141	1.14699	0.0618141	0.0987499
A0A075SEX8	Uracil-DNA glycosylase OS=Streptococcus suis 6407 GN=ID09_07740 PE=4 SV=1 - [A0A075SEX8_STRSU]	4.69	22.0346	8.74854	6	1	0.908087	0.95434	0.87671	0.913046	0.061133	0.0977992
A4VXU2	Uncharacterized protein OS=Streptococcus suis (strain 05ZYH33) GN=SSU05_1965 PE=4 SV=1 - [A4VXU2_STRSY]	30.85	10.4194	4.84326	8	2	1.08339	1.03071	1.06385	1.05932	0.0610949	0.0977992
A0A075SFL4	Glycosyl transferase family 1 OS=Streptococcus suis 6407 GN=ID09_03250 PE=4 SV=1 - [A0A075SFL4_STRSU]	12.35	37.5183	6.53662	7	4	0.939884	0.943082	0.880187	0.921051	0.0610334	0.0977992
F4EGG1	Large-conductance mechanosensitive channel OS=Streptococcus suis ST3 GN=SSUST3_1299 PE=4 SV=1 - [F4EGG1_STRSU]	42.98	13.0012	8.96826	3	1	1.11854	1.27759	1.32019	1.23877	0.0601481	0.0965447
B9WUC8	GCN5-related N-acetyltransferase OS=Streptococcus suis 89/1591 GN=SsuiDRAFT_3065 PE=4 SV=1 - [B9WUC8_STRSU]	9.19	21.3987	5.40186	5	1	0.971805	0.92435	0.932778	0.942978	0.0598724	0.0962092
A4W2N6	tRNA modification GTPase MnmE OS=Streptococcus suis (strain 98HAH33) GN=mnmE PE=3 SV=1 - [MNME_STRS2]	37.42	50.3745	4.77979	8	13	0.954093	0.921181	0.883185	0.919487	0.0590681	0.0950226
F4EE40	ATP-binding ABC transport protein OS=Streptococcus suis ST3 GN=SSUST3_1926 PE=3 SV=1 - [F4EE40_STRSU]	19.92	28.3967	6.53662	6	5	0.73836	0.81235	0.899559	0.816756	0.0589739	0.0949769
A4VWM1	ABC-type branched-chain amino acid transport system, ATPase component OS=Streptococcus suis (strain 05ZYH33) GN=SSU05_1544 PE=4 SV=1 - [A4VWM1_STRSY]	33.18	24.7503	5.99854	3	7	1.03946	1.05064	1.01905	1.03638	0.0589509	0.0949769
M1VK47	N-acetylneuraminate cytidylyltransferase OS=Streptococcus suis GN=cps27S PE=4 SV=1 - [M1VK47_STRSU]	31.95	46.2294	5.16064	3	1	1.02982	1.07732	1.07357	1.06024	0.0584843	0.0943992
A0A075SH61	Alpha-L-Rha alpha-1,3-L-rhamnosyltransferase OS=Streptococcus suis 6407 GN=ID09_03650 PE=4 SV=1 - [A0A075SH61_STRSU]	11.33	36.3718	7.40088	8	3	0.867303	0.943687	0.85144	0.887477	0.0584802	0.0943992
B9WVB8	Aldo/keto reductase OS=Streptococcus suis 89/1591 GN=SsuiDRAFT_2958 PE=4 SV=1 - [B9WVB8_STRSU]	42.86	30.5727	5.17334	6	9	1.05597	1.10068	1.14313	1.09993	0.0579514	0.0937487
B9WTU1	Guanylate kinase OS=Streptococcus suis 89/1591 GN=gmk PE=3 SV=1 - [B9WTU1_STRSU]	45.67	24.0273	4.80518	3	7	1.01122	1.00522	1.01371	1.01005	0.0575462	0.0931977
B9WX18	Metal dependent phosphohydrolase OS=Streptococcus suis 89/1591 GN=SsuiDRAFT_2554 PE=4 SV=1 - [B9WX18_STRSU]	48.56	35.6401	5.96045	8	14	1.06423	1.08715	1.14811	1.09983	0.0574998	0.0931977
D5AFF2	Uncharacterized protein OS=Streptococcus suis (strain GZ1) GN=SSGZ1_0102 PE=4 SV=1 - [D5AFF2_STRGZ]	29.47	22.0074	6.21436	1	6	1.24638	1.28896	1.11021	1.21518	0.0574066	0.0931808
A0A075SBG1	Uncharacterized protein OS=Streptococcus suis 6407 GN=ID09_00935 PE=4 SV=1 - [A0A075SBG1_STRSU]	50.61	18.775	5.16064	6	9	1.02125	1.03318	1.01369	1.02271	0.0571222	0.0928236
A4UFC9	Tetracycline resistance OS=Streptococcus suis GN=tetM PE=4 SV=1 - [A4UFC9_STRSU]	12.52	72.6534	5.65576	26	5	0.803637	0.909739	0.891647	0.868341	0.0567339	0.0922965
A0A075SHL9	Ribosomal RNA small subunit methyltransferase B OS=Streptococcus suis 6407 GN=ID09_02065 PE=4 SV=1 - [A0A075SHL9_STRSU]	13.99	49.0185	6.30322	6	5	0.803802	0.924197	0.833308	0.853769	0.0562533	0.091618
A4VZL7	Ribosomal RNA small subunit methyltransferase G OS=Streptococcus suis (strain 98HAH33) GN=rsmG PE=3 SV=1 - [RSMG_STRS2]	45.57	27.1824	7.31299	7	8	1.04512	1.05515	1.09847	1.06625	0.0559727	0.091264
B9WXJ4	Peptidase S1 and S6 chymotrypsin/Hap OS=Streptococcus suis 89/1591 GN=SsuiDRAFT_2536 PE=4 SV=1 - [B9WXJ4_STRSU]	15.31	41.0041	5.021	5	4	1.21991	1.08751	1.15693	1.15478	0.0559536	0.091264
D5AG24	Deoxyguanosinetriphosphate triphosphohydrolase-related protein OS=Streptococcus suis (strain GZ1) GN=SSGZ1_0324 PE=4 SV=1 - [D5AG24_STRGZ]	29.84	52.7489	6.50732	4	12	0.930749	0.92623	0.970738	0.942573	0.0556388	0.090925
G7SI49	ABC-type branched-chain amino acid transport system, ATPase component OS=Streptococcus suis D12 GN=SSUD12_1500 PE=3 SV=1 - [G7SI49_STRSU]	57.2	25.5175	5.71924	5	12	1.06562	1.10192	1.04269	1.07007	0.0555496	0.0908822
G5KYK0	NAD kinase OS=Streptococcus suis R61 GN=nadK PE=3 SV=1 - [G5KYK0_STRSU]	46.69	30.4062	9.34912	4	11	0.905985	0.871349	0.948822	0.908719	0.0553022	0.0905801
B9WSZ9	Acyl carrier protein OS=Streptococcus suis 89/1591 GN=acpP PE=3 SV=1 - [B9WSZ9_STRSU]	18.29	9.51162	4.17041	4	2	1.28296	1.25523	1.1115	1.21656	0.0552639	0.0905801
A4VZI7	UPF0348 protein SSU98_0368 OS=Streptococcus suis (strain 98HAH33) GN=SSU98_0368 PE=3 SV=1 - [Y368_STRS2]	31.68	40.4599	5.98584	9	9	0.91915	0.932273	0.96841	0.939944	0.0552125	0.0905801
D5AG40	Uncharacterized protein OS=Streptococcus suis (strain GZ1) GN=SSGZ1_0340 PE=4 SV=1 - [D5AG40_STRGZ]	5.34	160.787	5.19873	2	6	0.89921	0.919481	0.960545	0.926412	0.0551812	0.0905801
G5L037	Septum formation initiator OS=Streptococcus suis R61 GN=SSUR61_1364 PE=4 SV=1 - [G5L037_STRSU]	30.33	14.4287	9.49561	2	4	0.734537	0.894395	0.755207	0.794713	0.0549118	0.0903509
X2JLZ0	Histidine triad protein OS=Streptococcus suis GN=htpsC PE=4 SV=1 - [X2JLZ0_STRSU]	19.35	95.7288	5.49072	10	13	0.969354	0.951814	0.979502	0.96689	0.0548014	0.0902722
B9WSV7	GCN5-related N-acetyltransferase OS=Streptococcus suis 89/1591 GN=SsuiDRAFT_3784 PE=1 SV=1 - [B9WSV7_STRSU]	4.44	28.116	4.80518	1	1	0.94339	0.856061	0.882387	0.893946	0.0546453	0.0901179
G5KXX6	50S ribosomal protein L1 OS=Streptococcus suis R61 GN=rplA PE=3 SV=1 - [G5KXX6_STRSU]	61.57	24.3358	9.33447	4	15	1.07095	1.02813	1.0631	1.05406	0.0544753	0.0899403
D5AHP0	1,4-alpha-glucan branching enzyme OS=Streptococcus suis (strain GZ1) GN=SSGZ1_0898 PE=4 SV=1 - [D5AHP0_STRGZ]	27.76	73.0125	5.61768	9	17	1.1914	1.17094	1.35487	1.23907	0.0544686	0.0899403
D5AJY0	Cysteine desulfurase OS=Streptococcus suis (strain GZ1) GN=SSGZ1_1689 PE=4 SV=1 - [D5AJY0_STRGZ]	9.09	45.0991	5.37646	8	4	0.965837	0.92554	0.913635	0.935004	0.0542919	0.0898431
U5UE10	Peptidase T OS=Streptococcus suis T15 GN=pepT PE=3 SV=1 - [U5UE10_STRSU]	19.7	45.1443	4.79248	1	1	1.17501	1.07424	1.18249	1.14392	0.0540906	0.0896128
G7SMX6	Putative ferrichrome-binding protein OS=Streptococcus suis ST1 GN=fhuD PE=4 SV=1 - [G7SMX6_STRSU]	54.69	34.4687	4.93213	1	3	1.20655	1.08688	1.21067	1.16803	0.0537043	0.0890751
A0A075SK08	Phospho-2-dehydro-3-deoxyheptonate aldolase OS=Streptococcus suis 6407 GN=ID09_06595 PE=3 SV=1 - [A0A075SK08_STRSU]	46.96	39.3861	5.51611	8	12	1.32427	1.28794	1.13017	1.24746	0.0533646	0.0886135
B9WX22	Putative ribosome biogenesis GTPase RsgA OS=Streptococcus suis 89/1591 GN=rsgA PE=3 SV=1 - [B9WX22_STRSU]	29.21	32.7606	5.59229	9	7	0.945326	0.967809	0.922121	0.945085	0.0531312	0.0883276
D5AHJ3	Phosphoglucomutase OS=Streptococcus suis (strain GZ1) GN=SSGZ1_0851 PE=4 SV=1 - [D5AHJ3_STRGZ]	27.49	54.657	4.98291	8	9	0.933816	0.885009	0.839155	0.885994	0.0529473	0.0881234
U5UE33	DNA gyrase subunit A OS=Streptococcus suis T15 GN=gyrA PE=3 SV=1 - [U5UE33_STRSU]	45.33	91.2284	6.25244	18	32	1.01653	1.00926	1.02263	1.01614	0.0528574	0.0880753
B9WUZ8	Uncharacterized protein OS=Streptococcus suis 89/1591 GN=SsuiDRAFT_3152 PE=4 SV=1 - [B9WUZ8_STRSU]	16.13	6.93745	4.58936	3	1	0.851615	0.898304	0.766688	0.838869	0.0526873	0.0878934
B9WTC2	Transcriptional regulator, DeoR family OS=Streptococcus suis 89/1591 GN=SsuiDRAFT_3570 PE=4 SV=1 - [B9WTC2_STRSU]	38.87	27.9285	6.69775	3	6	1.0708	1.06834	1.02946	1.0562	0.0523424	0.0874191
B9WXD4	Uncharacterized protein OS=Streptococcus suis 89/1591 GN=SsuiDRAFT_2462 PE=4 SV=1 - [B9WXD4_STRSU]	56.58	8.68929	4.4751	3	1	1.15387	1.28295	1.13984	1.19222	0.0518178	0.0866432
A4VYP8	50S ribosomal protein L22 OS=Streptococcus suis (strain 98HAH33) GN=rplV PE=3 SV=1 - [RL22_STRS2]	73.68	12.1007	10.7554	2	7	1.06273	1.0396	1.09272	1.06502	0.0516323	0.0864332
D5AJH0	Uncharacterized protein OS=Streptococcus suis (strain GZ1) GN=SSGZ1_1529 PE=4 SV=1 - [D5AJH0_STRGZ]	32.61	5.16878	9.83252	1	1	1.39362	1.41736	1.17401	1.32833	0.0514093	0.0861598
A0A075SIV9	Translation repressor RelB OS=Streptococcus suis 6407 GN=ID09_06950 PE=4 SV=1 - [A0A075SIV9_STRSU]	44	8.47534	4.52588	2	3	1.25042	1.13808	1.33358	1.24069	0.0511738	0.0858649
R4NW36	Phosphotransferase system, phosphocarrier protein HPr OS=Streptococcus suis TL13 GN=ptsH PE=4 SV=1 - [R4NW36_STRSU]	55.17	9.0466	4.88135	3	1	5.4153	2.91724	5.49168	4.60808	0.0507904	0.0853208
G5KX74	Beta-N-acetylhexosaminidase OS=Streptococcus suis R61 GN=SSUR61_0292 PE=4 SV=1 - [G5KX74_STRSU]	7.05	65.8365	5.24951	10	4	1.0886	1.03734	1.0636	1.06318	0.0507431	0.0853208
A0A075SH26	Ribose-phosphate pyrophosphokinase OS=Streptococcus suis 6407 GN=ID09_05815 PE=4 SV=1 - [A0A075SH26_STRSU]	22.39	7.67978	4.58936	7	2	1.09621	1.21244	1.13175	1.1468	0.0507293	0.0853208
A0A075SKC3	Aromatic ring hydroxylase OS=Streptococcus suis 6407 GN=ID09_09685 PE=4 SV=1 - [A0A075SKC3_STRSU]	30.97	12.6234	4.41162	8	2	1.1539	1.24895	1.35926	1.25404	0.0504631	0.0850681
D5AJ97	Peptidase M42 OS=Streptococcus suis (strain GZ1) GN=SSGZ1_1456 PE=4 SV=1 - [D5AJ97_STRGZ]	29.94	37.6956	5.19873	8	9	0.93988	0.938766	0.883984	0.920877	0.0503	0.0848923
B9WXM1	3-oxoacyl-[acyl-carrier-protein] synthase 2 OS=Streptococcus suis 89/1591 GN=SsuiDRAFT_2177 PE=3 SV=1 - [B9WXM1_STRSU]	59.85	43.7108	5.24951	3	1	1.12454	1.10726	1.22016	1.15065	0.0502561	0.0848923
Q4R0Y9	FlpS OS=Streptococcus suis GN=flpS PE=4 SV=1 - [Q4R0Y9_STRSU]	15.58	27.583	7.18115	9	3	1.02976	1.01991	1.04519	1.03162	0.0500651	0.0846939
A0A075SM39	Multidrug ABC transporter permease OS=Streptococcus suis 6407 GN=ID09_10655 PE=4 SV=1 - [A0A075SM39_STRSU]	24.07	66.1123	5.42725	12	10	1.06664	1.06725	1.02914	1.05434	0.0498098	0.084361
A4W0Q0	50S ribosomal protein L27 OS=Streptococcus suis (strain 98HAH33) GN=rpmA PE=3 SV=1 - [RL27_STRS2]	43.3	10.3765	10.3745	2	4	1.0539	1.03974	1.08662	1.06009	0.0494535	0.0838559
A4VVC9	Phosphate import ATP-binding protein PstB OS=Streptococcus suis (strain 05ZYH33) GN=pstB PE=3 SV=1 - [A4VVC9_STRSY]	52.49	29.4501	7.95752	3	12	1.04178	1.09951	1.07939	1.07356	0.0490337	0.0832419
Q3C167	Arginine regulator OS=Streptococcus suis GN=argR PE=3 SV=1 - [ARGR_STRSU]	27.39	17.8503	5.78271	5	2	0.887367	0.946075	0.933459	0.9223	0.0488948	0.0831039
D5AFG1	Heavy metal transport/detoxification protein OS=Streptococcus suis (strain GZ1) GN=SSGZ1_0111 PE=4 SV=1 - [D5AFG1_STRGZ]	52.17	7.98705	4.4751	2	2	1.22605	1.30174	1.12845	1.21875	0.0487622	0.0829762
D5AIF2	RecJ exonuclease OS=Streptococcus suis (strain GZ1) GN=SSGZ1_1160 PE=4 SV=1 - [D5AIF2_STRGZ]	11.53	82.6426	4.91943	8	7	0.898259	0.950504	0.94088	0.929881	0.0486231	0.0828372
D5AGA8	Shikimate kinase OS=Streptococcus suis (strain GZ1) GN=SSGZ1_0408 PE=4 SV=1 - [D5AGA8_STRGZ]	8.9	21.8933	6.26514	2	1	0.928425	0.885048	0.836349	0.883274	0.0481893	0.0821952
D5AGP5	DnaQ exonuclease OS=Streptococcus suis (strain GZ1) GN=SSGZ1_0547 PE=4 SV=1 - [D5AGP5_STRGZ]	2.63	96.326	5.45264	7	1	0.954625	0.940061	0.974325	0.956337	0.0480097	0.0819858
A0A075SIH2	DNA mismatch repair protein MutT OS=Streptococcus suis 6407 GN=ID09_06135 PE=3 SV=1 - [A0A075SIH2_STRSU]	12.5	18.5291	4.86865	8	2	1.12957	1.06023	1.08132	1.09037	0.0478935	0.0818843
D5AI54	Ribonucleoside-diphosphate reductase OS=Streptococcus suis (strain GZ1) GN=SSGZ1_1062 PE=3 SV=1 - [D5AI54_STRGZ]	38.8	81.5941	5.43994	8	25	1.06867	1.05947	1.11942	1.08252	0.0474105	0.0811546
A0A075SJP2	Cell division protein FtsJ OS=Streptococcus suis 6407 GN=ID09_08585 PE=4 SV=1 - [A0A075SJP2_STRSU]	9.16	30.1469	6.32861	6	3	0.826325	0.911737	0.795079	0.844381	0.0467058	0.0800433
B9WVT6	Endoribonuclease L-PSP OS=Streptococcus suis 89/1591 GN=SsuiDRAFT_2849 PE=4 SV=1 - [B9WVT6_STRSU]	70.4	13.548	4.81787	5	5	1.04565	1.07921	1.10466	1.07651	0.0464498	0.0796992
B3VLB5	Elongation factor Ts (Fragment) OS=Streptococcus suis GN=efts PE=3 SV=1 - [B3VLB5_STRSU]	76.99	36.5358	4.77979	1	1	0.844073	0.810574	0.918036	0.857561	0.0462547	0.079459
B9WTQ4	Phosphoserine phosphatase SerB OS=Streptococcus suis 89/1591 GN=SsuiDRAFT_3521 PE=4 SV=1 - [B9WTQ4_STRSU]	36.49	22.9111	4.83057	7	1	1.12107	1.26544	1.17905	1.18852	0.0461093	0.0793036
D5AJB3	Thiolase OS=Streptococcus suis (strain GZ1) GN=SSGZ1_1472 PE=3 SV=1 - [D5AJB3_STRGZ]	28.43	41.4416	5.35107	8	7	0.883841	0.845161	0.931908	0.88697	0.0459086	0.0790526
D5AJ08	DHH subfamily 1 protein OS=Streptococcus suis (strain GZ1) GN=SSGZ1_1367 PE=4 SV=1 - [D5AJ08_STRGZ]	37.26	35.2438	5.14795	9	10	1.0443	1.0707	1.09887	1.07129	0.0455426	0.0785161
D5AIW7	Alpha-acetolactate decarboxylase OS=Streptococcus suis (strain GZ1) GN=SSGZ1_1326 PE=4 SV=1 - [D5AIW7_STRGZ]	21.85	26.6234	5.021	8	5	0.864806	0.888779	0.940902	0.898162	0.0453664	0.0783059
A0A075SJQ2	Dihydropteroate synthase OS=Streptococcus suis 6407 GN=ID09_06125 PE=3 SV=1 - [A0A075SJQ2_STRSU]	48.52	29.0698	4.86865	5	5	1.11131	1.05373	1.06918	1.07807	0.0453063	0.0782958
D5AJ15	DNA polymerase III delta subunit OS=Streptococcus suis (strain GZ1) GN=SSGZ1_1374 PE=4 SV=1 - [D5AJ15_STRGZ]	22.16	39.5801	5.37646	9	7	0.973814	0.947907	0.94035	0.954024	0.0452981	0.0782958
A0A075SNR0	60 kDa chaperonin OS=Streptococcus suis 6407 GN=groEL PE=3 SV=1 - [A0A075SNR0_STRSU]	62.96	57.0539	4.75439	28	1	0.620779	0.615915	0.824765	0.687153	0.0451399	0.0781955
D5AF26	Putative HTH-type transcriptional regulator ydeP OS=Streptococcus suis (strain GZ1) GN=SSGZ1_1963 PE=4 SV=1 - [D5AF26_STRGZ]	18.52	12.4605	7.18115	5	2	1.2718	1.12028	1.22302	1.20503	0.0443064	0.0768439
G7SIA6	Transcriptional regulator OS=Streptococcus suis D12 GN=SSUD12_1557 PE=4 SV=1 - [G7SIA6_STRSU]	25.68	16.9366	6.02393	5	3	1.11644	1.26138	1.20191	1.19324	0.0442565	0.0768439
B9WW13	Chaperone protein DnaJ OS=Streptococcus suis 89/1591 GN=dnaJ PE=3 SV=1 - [B9WW13_STRSU]	27.51	40.4169	7.69385	9	10	0.96752	0.938218	0.965003	0.956914	0.0442369	0.0768439
F4EFR0	Response regulator OS=Streptococcus suis ST3 GN=SSUST3_1123 PE=4 SV=1 - [F4EFR0_STRSU]	28.7	25.2741	4.60205	8	5	0.984092	0.969307	0.96433	0.972576	0.0437768	0.0762001
A4VTQ8	Triosephosphate isomerase OS=Streptococcus suis (strain 05ZYH33) GN=tpiA PE=3 SV=1 - [TPIS_STRSY]	73.6	26.6223	4.79248	4	15	1.06771	1.03031	1.0597	1.05257	0.0437351	0.0762001
D5AG39	SAM-dependent methyltransferase OS=Streptococcus suis (strain GZ1) GN=SSGZ1_0339 PE=4 SV=1 - [D5AG39_STRGZ]	34.82	28.4464	4.43701	9	7	1.15126	1.11017	1.06881	1.11008	0.04371	0.0762001
D5AK05	Uncharacterized protein OS=Streptococcus suis (strain GZ1) GN=SSGZ1_1714 PE=4 SV=1 - [D5AK05_STRGZ]	26.13	30.57	4.85596	8	2	1.17062	1.11423	1.24637	1.17707	0.0436987	0.0762001
B9WWA2	Transcriptional regulator, PadR-like family OS=Streptococcus suis 89/1591 GN=SsuiDRAFT_2721 PE=4 SV=1 - [B9WWA2_STRSU]	20	12.2204	8.27979	4	2	1.07603	1.13883	1.17047	1.12844	0.0436545	0.0762001
A0A075SPF0	Heme ABC transporter ATP-binding protein OS=Streptococcus suis 6407 GN=ID09_01980 PE=3 SV=1 - [A0A075SPF0_STRSU]	13.29	62.5966	5.14795	8	1	0.902179	0.955029	0.906154	0.921121	0.0434113	0.0760225
D5AIV1	rRNA (Guanine-N(1)-)-methyltransferase OS=Streptococcus suis (strain GZ1) GN=SSGZ1_1310 PE=4 SV=1 - [D5AIV1_STRGZ]	37.82	31.016	6.354	9	9	1.09909	1.10858	1.18879	1.13215	0.0433528	0.0760123
B9WX56	Transcriptional regulator, MerR family OS=Streptococcus suis 89/1591 GN=SsuiDRAFT_2441 PE=4 SV=1 - [B9WX56_STRSU]	33.33	14.4556	9.43701	4	4	0.955729	0.924826	0.961253	0.947269	0.0432288	0.0758871
A4W4B4	N-acetyldiaminopimelate deacetylase OS=Streptococcus suis (strain 98HAH33) GN=SSU98_2045 PE=3 SV=1 - [DAPEL_STRS2]	13.87	41.3848	5.021	8	4	1.13523	1.08179	1.18021	1.13241	0.0431815	0.0758871
B9WSR6	Cell envelope-related transcriptional attenuator OS=Streptococcus suis 89/1591 GN=SsuiDRAFT_3957 PE=4 SV=1 - [B9WSR6_STRSU]	22.27	50.1393	5.38916	10	8	1.1024	1.04686	1.09516	1.08147	0.0428644	0.0754309
G5KY21	50S ribosomal protein L33 OS=Streptococcus suis R61 GN=rpmG PE=3 SV=1 - [G5KY21_STRSU]	68	5.58381	9.61279	1	3	1.15003	1.13197	1.06798	1.11666	0.0426407	0.0751289
D5AI67	PTS system sorbose subfamily IIB component protein OS=Streptococcus suis (strain GZ1) GN=SSGZ1_1075 PE=4 SV=1 - [D5AI67_STRGZ]	22.09	18.0046	8.1333	2	3	1.228	1.3407	1.1628	1.24383	0.0425324	0.0750296
A0A075SLA4	Polyprenyl synthetase OS=Streptococcus suis 6407 GN=ID09_09090 PE=3 SV=1 - [A0A075SLA4_STRSU]	10.64	36.8822	6.96143	8	3	0.914205	0.826852	0.891022	0.87736	0.0425072	0.0750296
U5UFX6	Uncharacterized protein OS=Streptococcus suis T15 GN=T15_0358 PE=4 SV=1 - [U5UFX6_STRSU]	24.55	24.0807	7.94287	3	4	0.768523	0.892778	0.832961	0.831421	0.0424313	0.0750296
M3U9U5	3-phosphoshikimate 1-carboxyvinyltransferase OS=Streptococcus suis GN=aroA PE=3 SV=1 - [M3U9U5_STRSU]	43.19	45.9751	5.18604	68	14	0.972447	0.980449	0.959085	0.97066	0.0422737	0.0748478
Q8VUP0	Sortase-like protein OS=Streptococcus suis GN=srtD PE=4 SV=1 - [Q8VUP0_STRSU]	6.23	31.735	9.34912	3	1	0.735578	0.739924	0.874996	0.783499	0.0418963	0.0742707
A4W369	2,3-bisphosphoglycerate-dependent phosphoglycerate mutase OS=Streptococcus suis (strain 98HAH33) GN=gpmA PE=3 SV=1 - [GPMA_STRS2]	70	26.0263	5.30029	2	14	0.911225	0.919112	0.958957	0.929765	0.0415038	0.0736654
A0A075SKF2	Cysteine--tRNA ligase OS=Streptococcus suis 6407 GN=cysS PE=3 SV=1 - [A0A075SKF2_STRSU]	22.82	50.4471	5.12256	9	10	0.954929	0.956891	0.920755	0.944192	0.0414642	0.0736654
A4W4B5	2,3,4,5-tetrahydropyridine-2,6-dicarboxylate N-acetyltransferase OS=Streptococcus suis (strain 98HAH33) GN=dapH PE=3 SV=1 - [DAPH_STRS2]	52.16	23.8757	4.77979	5	9	1.11433	1.07033	1.05834	1.081	0.0414291	0.0736654
A4W1V8	ATP synthase gamma chain OS=Streptococcus suis (strain 98HAH33) GN=atpG PE=3 SV=1 - [ATPG_STRS2]	50.68	32.1922	5.03369	3	11	0.987325	0.972451	0.978631	0.979469	0.0414278	0.0736654
B9WV86	Uncharacterized protein OS=Streptococcus suis 89/1591 GN=SsuiDRAFT_2926 PE=4 SV=1 - [B9WV86_STRSU]	11.32	12.5177	8.35303	2	1	0.706798	0.667399	0.847085	0.740428	0.0414074	0.0736654
A0A075SHE9	Alpha/beta hydrolase OS=Streptococcus suis 6407 GN=ID09_01635 PE=4 SV=1 - [A0A075SHE9_STRSU]	8.9	31.1483	8.25049	5	2	1.21982	1.10166	1.19835	1.17328	0.0412788	0.0736654
A4VZB5	Chaperone protein DnaK OS=Streptococcus suis (strain 98HAH33) GN=dnaK PE=3 SV=1 - [DNAK_STRS2]	73.64	64.7873	4.75439	8	3	1.19329	1.11556	1.10115	1.13667	0.0411561	0.0735914
B9WT29	Pseudouridine synthase OS=Streptococcus suis 89/1591 GN=SsuiDRAFT_3750 PE=3 SV=1 - [B9WT29_STRSU]	14.14	33.5254	6.96143	3	3	0.910127	0.816468	0.810136	0.845577	0.0411378	0.0735914
A4W0M7	ATP-dependent helicase/nuclease subunit A OS=Streptococcus suis (strain 98HAH33) GN=addA PE=3 SV=1 - [ADDA_STRS2]	10.19	140.855	5.41455	10	10	0.935348	0.859697	0.877429	0.890825	0.0410971	0.0735914
B9WTH1	Pyruvate kinase OS=Streptococcus suis 89/1591 GN=SsuiDRAFT_3438 PE=3 SV=1 - [B9WTH1_STRSU]	68.46	54.5962	5.24951	3	2	1.05076	1.04579	1.0862	1.06091	0.0409709	0.0735336
A4W3R7	Translation initiation factor IF-2 OS=Streptococcus suis (strain 98HAH33) GN=infB PE=3 SV=1 - [IF2_STRS2]	36.7	104.012	8.55811	9	31	1.08233	1.06464	1.12907	1.09201	0.0409656	0.0735336
A4W435	Proline--tRNA ligase OS=Streptococcus suis (strain 98HAH33) GN=proS PE=3 SV=1 - [SYP_STRS2]	55.97	68.4588	4.91943	8	4	1.04737	1.06007	1.09436	1.06727	0.0408736	0.0735336
A4VXA1	5-methyltetrahydropteroyltriglutamate--homocysteine methyltransferase OS=Streptococcus suis (strain 05ZYH33) GN=metE PE=3 SV=1 - [METE_STRSY]	26.17	84.3098	5.16064	8	17	0.912549	0.936598	0.958633	0.935926	0.0405317	0.0730178
U5UC51	Molecular chaperone OS=Streptococcus suis T15 GN=T15_0152 PE=4 SV=1 - [U5UC51_STRSU]	43.17	24.7959	4.85596	5	4	0.839691	0.866211	0.925893	0.877265	0.0405305	0.0730178
D5AFS1	Transcriptional activator OS=Streptococcus suis (strain GZ1) GN=SSGZ1_0221 PE=4 SV=1 - [D5AFS1_STRGZ]	22.95	34.1573	6.78564	6	5	0.867683	0.93266	0.856909	0.885751	0.0403114	0.0728027
A4VV67	Tagatose 1,6-diphosphate aldolase OS=Streptococcus suis (strain 05ZYH33) GN=lacD PE=3 SV=1 - [A4VV67_STRSY]	3.33	33.6878	4.77979	8	1	1.47886	1.47091	1.23139	1.39372	0.0399974	0.0723261
D5AGD0	Cell division protein FtsZ OS=Streptococcus suis (strain GZ1) GN=ftsZ PE=3 SV=1 - [D5AGD0_STRGZ]	66.99	43.054	4.75439	6	20	1.04167	1.07824	1.04671	1.05554	0.0399168	0.0722709
D5AIL1	Peptidase M24 OS=Streptococcus suis (strain GZ1) GN=SSGZ1_1219 PE=3 SV=1 - [D5AIL1_STRGZ]	34.63	40.282	5.21143	4	2	1.08553	1.09244	1.04372	1.0739	0.0398935	0.0722709
A4VY01	Putative methyltransferase OS=Streptococcus suis (strain 05ZYH33) GN=SSU05_2024 PE=4 SV=1 - [A4VY01_STRSY]	19.05	34.9196	4.61475	5	5	1.10826	1.12979	1.20922	1.14909	0.0398818	0.0722709
A4VSZ2	Predicted membrane protein OS=Streptococcus suis (strain 05ZYH33) GN=SSU05_0263 PE=4 SV=1 - [A4VSZ2_STRSY]	9.96	28.4163	6.18896	10	2	1.10772	1.16009	1.07911	1.11564	0.0395596	0.0718948
G5KXQ0	Fructose-2,6-bisphosphatase OS=Streptococcus suis R61 GN=SSUR61_0468 PE=4 SV=1 - [G5KXQ0_STRSU]	17.87	23.6651	7.29834	6	3	0.828687	0.73713	0.867477	0.811098	0.0393898	0.0716765
G5L0Y5	ABC-type dipeptide/oligopeptide/nickel transport system, ATPase component OS=Streptococcus suis R61 GN=SSUR61_1766 PE=3 SV=1 - [G5L0Y5_STRSU]	51.2	36.3654	5.04639	4	11	1.13244	1.16874	1.07952	1.1269	0.0392284	0.071473
G7SEJ3	Histidine kinase OS=Streptococcus suis D12 GN=SSUD12_1626 PE=4 SV=1 - [G7SEJ3_STRSU]	10.61	52.8852	5.22412	3	1	1.25661	1.21704	1.41486	1.29617	0.0392061	0.071473
G5KZS9	S-adenosylmethionine:tRNA ribosyltransferase-isomerase OS=Streptococcus suis R61 GN=queA PE=3 SV=1 - [G5KZS9_STRSU]	30.41	38.4107	5.46533	8	7	0.876578	0.887819	0.792379	0.852259	0.0391271	0.0714689
G7SLD4	Dps-like peroxide resistance protein Dpr OS=Streptococcus suis ST1 GN=dpr PE=3 SV=1 - [G7SLD4_STRSU]	65.7	19.6097	5.0083	45	1	0.924592	0.870903	0.92911	0.908201	0.0390593	0.0714354
B9WUM6	Uncharacterized protein OS=Streptococcus suis 89/1591 GN=SsuiDRAFT_4119 PE=4 SV=1 - [B9WUM6_STRSU]	37.01	14.1864	5.2749	3	5	1.02213	1.04664	1.04136	1.03671	0.038781	0.0710165
B9WU40	Glyoxalase/bleomycin resistance protein/dioxygenase OS=Streptococcus suis 89/1591 GN=SsuiDRAFT_3232 PE=4 SV=1 - [B9WU40_STRSU]	28.13	14.9676	5.12256	7	3	1.1333	1.28176	1.23135	1.21547	0.0385631	0.0707072
U5UEV5	Xylanase/chitin deacetylase OS=Streptococcus suis T15 GN=T15_1156 PE=4 SV=1 - [U5UEV5_STRSU]	42.45	27.1855	4.56396	8	6	1.06484	1.08916	1.04335	1.06578	0.0381537	0.0700455
A0A075SII5	DNA-directed RNA polymerase subunit beta OS=Streptococcus suis 6407 GN=ID09_06235 PE=4 SV=1 - [A0A075SII5_STRSU]	11.11	6.76078	6.55127	7	1	0.895186	0.899684	0.820501	0.87179	0.0378481	0.069573
G7SN69	ABC-type oligopeptide transport system, ATPase component OS=Streptococcus suis ST1 GN=SSUST1_1754 PE=3 SV=1 - [G7SN69_STRSU]	70.29	35.6803	7.1958	4	18	1.08529	1.06844	1.04085	1.06486	0.0376475	0.0692925
B9WU68	Uncharacterized protein OS=Streptococcus suis 89/1591 GN=SsuiDRAFT_3391 PE=4 SV=1 - [B9WU68_STRSU]	52.43	11.9502	4.88135	3	7	1.34225	1.34504	1.1728	1.2867	0.0372698	0.068685
A0A075SKR3	Glucan 1,6-alpha-glucosidase OS=Streptococcus suis 6407 GN=ID09_08085 PE=4 SV=1 - [A0A075SKR3_STRSU]	18.96	62.3156	4.86865	9	10	0.877233	0.910938	0.93936	0.909177	0.0369344	0.0681539
U5UHD7	Ribulose-phosphate 3-epimerase OS=Streptococcus suis T15 GN=rpe PE=3 SV=1 - [U5UHD7_STRSU]	13.7	23.5183	6.21436	7	3	1.01495	1.02806	1.03053	1.02451	0.0367739	0.0679446
D5AHF8	Dihydrofolate reductase OS=Streptococcus suis (strain GZ1) GN=SSGZ1_0816 PE=3 SV=1 - [D5AHF8_STRGZ]	31.18	19.486	7.62061	7	6	0.861716	0.863998	0.930531	0.885415	0.0366691	0.0678378
D5AJB5	3-hydroxy-3-methylglutaryl coenzyme A reductase OS=Streptococcus suis (strain GZ1) GN=SSGZ1_1474 PE=3 SV=1 - [D5AJB5_STRGZ]	13.15	46.0008	6.27783	8	4	0.844291	0.889533	0.779824	0.837883	0.0364579	0.0675337
B9WTD7	ATP-cone domain protein OS=Streptococcus suis 89/1591 GN=SsuiDRAFT_3585 PE=4 SV=1 - [B9WTD7_STRSU]	44.64	13.148	6.94678	4	5	1.24396	1.41118	1.23114	1.29543	0.0364464	0.0675337
A0A0E4C393	DHA Aldolase OS=Streptococcus suis GN=fsa_like PE=4 SV=1 - [A0A0E4C393_STRSU]	4.5	24.2675	4.89404	5	1	1.25401	1.44791	1.2635	1.32181	0.0363736	0.0675337
D5AJH2	Segregation and condensation protein B OS=Streptococcus suis (strain GZ1) GN=SSGZ1_1531 PE=4 SV=1 - [D5AJH2_STRGZ]	19.5	17.9585	8.26514	7	2	1.46084	1.82951	1.50154	1.5973	0.0361179	0.0671625
A4VYY1	Phosphoglycerate kinase OS=Streptococcus suis (strain 98HAH33) GN=pgk PE=3 SV=1 - [PGK_STRS2]	77.19	42.0481	4.95752	2	2	0.894754	0.937766	0.940306	0.924275	0.0360426	0.067109
U5UFL6	Glutamate 5-kinase OS=Streptococcus suis T15 GN=proB PE=3 SV=1 - [U5UFL6_STRSU]	58.66	38.5211	6.11279	4	1	1.93141	2.06181	1.51953	1.83758	0.0360233	0.067109
G5KZ63	Uncharacterized protein OS=Streptococcus suis R61 GN=SSUR61_0927 PE=4 SV=1 - [G5KZ63_STRSU]	15.16	28.2069	6.354	1	3	0.924946	0.957826	0.913751	0.932174	0.0359885	0.067109
A4VVU3	Phosphoglycerol transferase and related proteins, alkaline phosphatase superfamily OS=Streptococcus suis (strain 05ZYH33) GN=SSU05_1266 PE=4 SV=1 - [A4VVU3_STRSY]	7.13	68.638	5.42725	9	4	0.855748	0.883582	0.779175	0.839502	0.0358068	0.066929
G5L158	3-oxoacyl-[acyl-carrier-protein] synthase 2 OS=Streptococcus suis R61 GN=fabF PE=3 SV=1 - [G5L158_STRSU]	45.74	43.6317	5.31299	1	1	1.23013	1.11903	1.23375	1.1943	0.0355542	0.0665431
B9WX62	tRNA N6-adenosine threonylcarbamoyltransferase OS=Streptococcus suis 89/1591 GN=tsaD PE=3 SV=1 - [B9WX62_STRSU]	32.84	35.8034	4.88135	6	8	0.903241	0.9375	0.873905	0.904882	0.035357	0.0662599
A0A075SC96	Biotin synthase OS=Streptococcus suis 6407 GN=ID09_02540 PE=4 SV=1 - [A0A075SC96_STRSU]	8.94	18.9654	8.79248	8	2	1.13444	1.24035	1.14609	1.17362	0.0353324	0.0662599
D5AHG9	Peptide chain release factor 1 OS=Streptococcus suis (strain GZ1) GN=prfA PE=3 SV=1 - [D5AHG9_STRGZ]	67.31	41.1889	4.98291	1	2	0.95693	0.943059	0.971652	0.957214	0.0352693	0.0662599
A4VTD0	Probable transcriptional regulatory protein SSU05_0402 OS=Streptococcus suis (strain 05ZYH33) GN=SSU05_0402 PE=3 SV=1 - [Y402_STRSY]	52.1	25.7429	4.67822	4	1	0.840277	0.75919	0.873255	0.824241	0.0352266	0.0662599
A4VYN8	Putative Holliday junction resolvase OS=Streptococcus suis (strain 98HAH33) GN=SSU98_0067 PE=3 SV=1 - [RUVX_STRS2]	68.35	15.5952	5.21143	3	9	1.06644	1.04428	1.08804	1.06625	0.0344965	0.0649849
B9WV46	Uncharacterized protein OS=Streptococcus suis 89/1591 GN=SsuiDRAFT_3270 PE=4 SV=1 - [B9WV46_STRSU]	11.92	29.618	5.12256	3	2	0.937826	0.875051	0.898607	0.903828	0.0343844	0.0648584
U5UDA0	Dephospho-CoA kinase OS=Streptococcus suis T15 GN=coaE PE=3 SV=1 - [U5UDA0_STRSU]	28	22.2288	5.22412	7	5	1.08445	1.13696	1.0769	1.09944	0.0342427	0.0646757
B1PLL7	50S ribosomal protein L7/L12 OS=Streptococcus suis GN=rplL PE=3 SV=1 - [B1PLL7_STRSU]	90.91	12.3656	4.48779	1	1	0.847087	0.813885	0.907138	0.856037	0.0341039	0.0644979
A0A075SIC7	Thymidine phosphorylase OS=Streptococcus suis 6407 GN=deoA PE=4 SV=1 - [A0A075SIC7_STRSU]	45.18	45.7901	5.09717	7	1	1.10243	1.05834	1.06231	1.07436	0.0340321	0.0644466
B9WWE0	LPXTG-motif cell wall anchor domain protein OS=Streptococcus suis 89/1591 GN=SsuiDRAFT_2675 PE=4 SV=1 - [B9WWE0_STRSU]	1.54	70.4096	5.08447	10	1	1.15527	1.176	1.27994	1.20374	0.0340154	0.0644466
U5UG32	Extracellular ligand-binding receptor OS=Streptococcus suis T15 GN=livK PE=4 SV=1 - [U5UG32_STRSU]	58.87	40.5982	4.86865	1	1	1.05398	1.03957	1.02758	1.04038	0.0339053	0.0643755
B9WTW1	Transcriptional regulator, PadR-like family OS=Streptococcus suis 89/1591 GN=SsuiDRAFT_3670 PE=4 SV=1 - [B9WTW1_STRSU]	30.1	11.8003	9.20264	4	3	1.19006	1.12057	1.24015	1.18359	0.0338597	0.0643736
M1V456	Putative NADPH-dependent FMN reductase OS=Streptococcus suis PE=4 SV=1 - [M1V456_STRSU]	28.73	19.8553	4.94482	1	1	1.28488	1.26925	1.14587	1.23334	0.0337135	0.0641802
B9WWE9	Glutaredoxin 2 OS=Streptococcus suis 89/1591 GN=SsuiDRAFT_2684 PE=4 SV=1 - [B9WWE9_STRSU]	26.79	12.4812	5.38916	2	3	1.0157	1.00796	1.01196	1.01187	0.0336814	0.0641802
R4NWV9	Phosphoglucomutase OS=Streptococcus suis TL13 GN=pgmA PE=3 SV=1 - [R4NWV9_STRSU]	65.56	62.9596	4.76709	3	1	0.550074	0.759454	0.534907	0.614811	0.0336078	0.0641482
D5AG97	Transcriptional regulator, GntR family OS=Streptococcus suis (strain GZ1) GN=SSGZ1_0397 PE=4 SV=1 - [D5AG97_STRGZ]	29.08	29.0752	6.7124	6	5	1.05196	1.09822	1.0988	1.08299	0.0332227	0.0634972
D5AGF6	Uncharacterized protein OS=Streptococcus suis (strain GZ1) GN=SSGZ1_0456 PE=4 SV=1 - [D5AGF6_STRGZ]	32.71	12.4507	9.45166	8	4	1.10609	1.10505	1.17809	1.12974	0.0330153	0.0631845
B9WTE8	ABC transporter related protein OS=Streptococcus suis 89/1591 GN=SsuiDRAFT_3596 PE=4 SV=1 - [B9WTE8_STRSU]	25.51	27.6322	5.08447	5	6	1.16825	1.22435	1.11519	1.16926	0.0329603	0.063163
A0A075SPJ8	DNA-binding protein OS=Streptococcus suis 6407 GN=ID09_02305 PE=4 SV=1 - [A0A075SPJ8_STRSU]	7.81	44.6045	8.1333	2	2	0.839695	0.918277	0.875862	0.877945	0.0329157	0.0631614
B9WVM8	dTDP-4-dehydrorhamnose reductase OS=Streptococcus suis 89/1591 GN=SsuiDRAFT_3024 PE=4 SV=1 - [B9WVM8_STRSU]	37.81	31.8707	4.98291	10	8	0.8769	0.884308	0.936389	0.899199	0.0327931	0.0630099
R4NJE3	Acetate kinase OS=Streptococcus suis TL13 GN=ackA PE=3 SV=1 - [R4NJE3_STRSU]	33.16	43.0413	5.46533	4	1	2.97681	2.78422	非数字	2.88052	0.0325703	0.0626653
G7SG45	Zn-dependent hydrolase-like glyoxylase OS=Streptococcus suis D12 GN=SSUD12_1381 PE=4 SV=1 - [G7SG45_STRSU]	14.22	24.1479	5.47803	6	2	1.12855	1.21822	1.25248	1.19975	0.0325508	0.0626653
Q7X4K1	CpsY OS=Streptococcus suis GN=cpsY PE=4 SV=1 - [Q7X4K1_STRSU]	36.18	34.7104	5.12256	6	10	0.918652	0.867225	0.922881	0.902919	0.0323172	0.0623445
A4W3Q0	30S ribosomal protein S18 OS=Streptococcus suis (strain 98HAH33) GN=rpsR PE=3 SV=1 - [RS18_STRS2]	45.57	9.19407	10.7993	1	7	1.07243	1.04224	1.08257	1.06575	0.0323084	0.0623445
D5AHN0	Putative glycosyltransferase OS=Streptococcus suis (strain GZ1) GN=SSGZ1_0888 PE=4 SV=1 - [D5AHN0_STRGZ]	26.95	35.0749	5.32568	9	8	0.898218	0.929764	0.864325	0.897436	0.0323033	0.0623445
B9WXV4	Aminoglycoside phosphotransferase OS=Streptococcus suis 89/1591 GN=SsuiDRAFT_2108 PE=4 SV=1 - [B9WXV4_STRSU]	34.24	30.3203	7.18115	4	8	1.03529	1.01873	1.02484	1.02629	0.0322044	0.0623445
A0A075SKH1	DNA primase OS=Streptococcus suis 6407 GN=dnaG PE=3 SV=1 - [A0A075SKH1_STRSU]	24.83	68.4399	5.84619	9	10	0.96463	0.980629	0.963009	0.969423	0.0321906	0.0623445
F4EH75	Pyruvate-formate lyase OS=Streptococcus suis ST3 GN=SSUST3_0206 PE=4 SV=1 - [F4EH75_STRSU]	59.41	88.4286	5.31299	7	1	1.10145	1.19271	1.18658	1.16025	0.0321535	0.0623445
D5AIJ7	Beta-lactamase-like protein OS=Streptococcus suis (strain GZ1) GN=SSGZ1_1205 PE=4 SV=1 - [D5AIJ7_STRGZ]	37.83	29.6249	5.92236	7	7	1.05134	1.03958	1.07376	1.05489	0.0317762	0.0617966
D5AFA1	Putative dihydrofolate synthetase OS=Streptococcus suis (strain GZ1) GN=SSGZ1_0051 PE=3 SV=1 - [D5AFA1_STRGZ]	17.89	46.2307	5.09717	9	5	0.875942	0.902861	0.819942	0.866248	0.0317611	0.0617966
U5UKU0	N utilization substance protein B homolog OS=Streptococcus suis T15 GN=nusB PE=3 SV=1 - [U5UKU0_STRSU]	42.45	15.8961	4.70361	5	4	1.11957	1.10872	1.18992	1.1394	0.0317535	0.0617966
B9WSD4	Uncharacterized protein OS=Streptococcus suis 89/1591 GN=SsuiDRAFT_3825 PE=4 SV=1 - [B9WSD4_STRSU]	37.1	14.5955	4.94482	4	6	0.911241	0.93269	0.87399	0.905974	0.0316902	0.0617966
A0A075SIZ5	Endonuclease III OS=Streptococcus suis 6407 GN=nth PE=3 SV=1 - [A0A075SIZ5_STRSU]	15.94	23.1501	8.08936	6	4	1.1252	1.07728	1.15007	1.11752	0.0314891	0.0615702
B9WY66	ABC transporter related protein OS=Streptococcus suis 89/1591 GN=SsuiDRAFT_2106 PE=3 SV=1 - [B9WY66_STRSU]	40.16	26.7429	4.76709	4	7	1.18041	1.1475	1.09324	1.14038	0.031246	0.0611777
A0A075SQB3	Acetyltransferase OS=Streptococcus suis 6407 GN=ID09_03835 PE=4 SV=1 - [A0A075SQB3_STRSU]	27.81	19.1469	6.34131	9	3	1.32457	1.226	1.17603	1.2422	0.03096	0.0607001
A4VX49	Superfamily II DNA/RNA helicase, SNF2 family OS=Streptococcus suis (strain 05ZYH33) GN=SSU05_1722 PE=4 SV=1 - [A4VX49_STRSY]	12.44	118.269	5.60498	10	11	1.12462	1.07238	1.07846	1.09182	0.0307899	0.0604487
B9WY52	Uncharacterized protein OS=Streptococcus suis 89/1591 GN=SsuiDRAFT_2044 PE=4 SV=1 - [B9WY52_STRSU]	15.42	44.1981	5.33838	7	7	0.863104	0.905123	0.819638	0.862622	0.0307881	0.0604487
U5UFX1	Aminotransferase AlaT OS=Streptococcus suis T15 GN=alaA PE=4 SV=1 - [U5UFX1_STRSU]	48.76	45.8096	6.7417	5	19	0.825637	0.835826	0.907586	0.856349	0.0307447	0.0604487
B9WSL2	Thymidine kinase OS=Streptococcus suis 89/1591 GN=tdk PE=3 SV=1 - [B9WSL2_STRSU]	46.11	22.1052	5.87158	5	4	0.941545	0.90676	0.887543	0.911949	0.0307356	0.0604487
A4VST7	Endonuclease III OS=Streptococcus suis (strain 05ZYH33) GN=SSU05_0208 PE=3 SV=1 - [A4VST7_STRSY]	17.71	22.2655	5.31299	4	3	1.09255	1.11827	1.06196	1.09093	0.0305869	0.0603788
U5UEE1	Glucose-1-phosphate thymidylyltransferase OS=Streptococcus suis T15 GN=rfbA PE=3 SV=1 - [U5UEE1_STRSU]	52.25	32.0975	4.89404	10	4	0.885416	0.912482	0.838189	0.878696	0.0305652	0.0603788
A4W070	Shikimate kinase OS=Streptococcus suis (strain 98HAH33) GN=aroK PE=3 SV=1 - [AROK_STRS2]	11.66	18.4516	5.23682	1	1	0.964638	0.976511	0.955368	0.965506	0.0300567	0.0594949
Q2TJ96	Surface antigen SP1 OS=Streptococcus suis PE=4 SV=1 - [Q2TJ96_STRSU]	11.79	74.7205	4.84326	9	4	0.918051	0.849654	0.893639	0.887114	0.0300198	0.0594949
A4VXA0	Glutamine amidotransferase, class I OS=Streptococcus suis (strain 05ZYH33) GN=SSU05_1773 PE=4 SV=1 - [A4VXA0_STRSY]	3.49	25.523	5.77002	2	1	1.29201	1.1613	1.20138	1.21823	0.0299835	0.0594949
G7SNB4	Peptidoglycan-binding LysM OS=Streptococcus suis ST1 GN=SSUST1_0226 PE=4 SV=1 - [G7SNB4_STRSU]	1.35	64.6145	3.89111	1	1	1.38573	1.21114	1.27118	1.28935	0.0299275	0.059484
A4VX06	Predicted secreted protein containing a PDZ domain OS=Streptococcus suis (strain 05ZYH33) GN=SSU05_1679 PE=4 SV=1 - [A4VX06_STRSY]	30.79	35.322	4.80518	7	9	0.955724	0.916647	0.923753	0.932041	0.029878	0.0594675
A4VWE0	Serine/threonine transporter SstT OS=Streptococcus suis (strain 05ZYH33) GN=sstT PE=3 SV=1 - [SSTT_STRSY]	3.89	37.6039	9.48096	3	1	0.881376	0.784096	0.784043	0.816505	0.0298537	0.0594675
D5AJP9	Type I restriction-modification system M subunit OS=Streptococcus suis (strain GZ1) GN=SSGZ1_1608 PE=4 SV=1 - [D5AJP9_STRGZ]	28.54	60.017	5.0083	7	12	1.07824	1.1033	1.1439	1.10848	0.0297157	0.0593081
B9WUM3	Uncharacterized protein OS=Streptococcus suis 89/1591 GN=SsuiDRAFT_4116 PE=4 SV=1 - [B9WUM3_STRSU]	50.4	28.2845	5.021	5	11	0.962687	0.953659	0.932755	0.9497	0.0296818	0.0593081
D5AKB4	Uncharacterized protein OS=Streptococcus suis (strain GZ1) GN=SSGZ1_1823 PE=4 SV=1 - [D5AKB4_STRGZ]	52.63	10.8857	4.66553	5	4	1.24964	1.15849	1.14676	1.18496	0.0295446	0.0591302
G7SDR5	Uncharacterized protein OS=Streptococcus suis D12 GN=SSUD12_0670 PE=4 SV=1 - [G7SDR5_STRSU]	11.49	49.7311	9.34912	5	4	0.797814	0.886941	0.793258	0.826004	0.029374	0.0588704
A0A075SSC3	Membrane protein OS=Streptococcus suis 6407 GN=ID09_07730 PE=4 SV=1 - [A0A075SSC3_STRSU]	45.6	21.251	4.98291	8	6	1.04857	1.09009	1.08485	1.07451	0.0293535	0.0588704
A4W0S2	Homoserine kinase OS=Streptococcus suis (strain 98HAH33) GN=thrB PE=3 SV=1 - [KHSE_STRS2]	60.84	30.7623	5.65576	6	12	1.13944	1.2235	1.13422	1.16572	0.0291465	0.0585772
A0A075SE64	DNA-entry nuclease OS=Streptococcus suis 6407 GN=ID09_06230 PE=4 SV=1 - [A0A075SE64_STRSU]	14.7	30.1861	6.30322	8	2	0.665956	0.820795	0.737214	0.741321	0.0286417	0.0576429
U5UKP1	Phage envelope protein OS=Streptococcus suis T15 GN=T15_1829 PE=4 SV=1 - [U5UKP1_STRSU]	16.03	14.8142	4.60205	1	1	1.17891	1.26249	1.14933	1.19691	0.0283549	0.0571454
A4VXH8	tRNA (guanine-N(7)-)-methyltransferase OS=Streptococcus suis (strain 05ZYH33) GN=trmB PE=3 SV=1 - [TRMB_STRSY]	25.47	24.2753	6.55127	4	6	1.15265	1.24691	1.15204	1.18386	0.0281548	0.0568215
A4W3N5	Alanine racemase OS=Streptococcus suis (strain 98HAH33) GN=alr PE=3 SV=1 - [ALR_STRS2]	33.24	40.1861	5.17334	6	1	1.26793	1.21595	1.38187	1.28858	0.0276403	0.0558613
A4VU65	Phosphopantothenoylcysteine synthetase/decarboxylase OS=Streptococcus suis (strain 05ZYH33) GN=SSU05_0688 PE=4 SV=1 - [A4VU65_STRSY]	61.54	19.4873	5.88428	4	8	1.1018	1.15207	1.1876	1.14716	0.0274373	0.0555288
D5AJ62	Transcriptional regulator, PadR family protein OS=Streptococcus suis (strain GZ1) GN=SSGZ1_1421 PE=4 SV=1 - [D5AJ62_STRGZ]	36.04	12.7935	5.57959	4	4	1.08898	1.16422	1.13849	1.13056	0.0274243	0.0555288
D5AHX9	Uncharacterized protein OS=Streptococcus suis (strain GZ1) GN=SSGZ1_0987 PE=4 SV=1 - [D5AHX9_STRGZ]	19.66	47.9894	5.12256	6	9	0.964468	0.951651	0.935619	0.950579	0.0273494	0.0555066
G7SKT8	Putative DNA-binding protein OS=Streptococcus suis ST1 GN=SSUST1_0061 PE=4 SV=1 - [G7SKT8_STRSU]	60.54	35.4311	5.021	6	1	1.23194	1.36029	1.42699	1.33974	0.0272272	0.0553364
A4VWD9	Dipeptidase OS=Streptococcus suis (strain 05ZYH33) GN=SSU05_1462 PE=4 SV=1 - [A4VWD9_STRSY]	49.36	50.7831	4.86865	9	18	0.963321	0.941577	0.932619	0.945839	0.027177	0.0553123
G5KY19	Transcription termination/antitermination protein NusG OS=Streptococcus suis R61 GN=nusG PE=3 SV=1 - [G5KY19_STRSU]	60.34	20.4193	4.729	6	10	1.08083	1.08903	1.13584	1.1019	0.0271294	0.0552934
B9WUK9	ATPase, P-type (Transporting), HAD superfamily, subfamily IC OS=Streptococcus suis 89/1591 GN=SsuiDRAFT_4102 PE=3 SV=1 - [B9WUK9_STRSU]	42.91	96.6156	4.95752	5	1	0.893461	0.841981	0.90748	0.880974	0.0268634	0.0548287
D5AEY2	Putative ATPase OS=Streptococcus suis (strain GZ1) GN=SSGZ1_1919 PE=4 SV=1 - [D5AEY2_STRGZ]	12.15	47.3626	6.354	8	4	0.827117	0.905319	0.848722	0.860386	0.0267751	0.0547259
A4VYR0	50S ribosomal protein L30 OS=Streptococcus suis (strain 98HAH33) GN=rpmD PE=3 SV=1 - [RL30_STRS2]	65	6.44764	9.87646	1	3	1.13296	1.20366	1.12234	1.15299	0.0267228	0.0546965
B9WX60	Peptidase M22 glycoprotease OS=Streptococcus suis 89/1591 GN=SsuiDRAFT_2445 PE=4 SV=1 - [B9WX60_STRSU]	28.63	24.6729	4.80518	1	1	0.934974	0.962666	0.934551	0.944064	0.0265571	0.0544345
D5AHN1	Orotate phosphoribosyltransferase OS=Streptococcus suis (strain GZ1) GN=pyrE PE=3 SV=1 - [D5AHN1_STRGZ]	51.9	26.5078	6.96143	2	4	0.82478	0.682429	0.717296	0.741502	0.0263814	0.0541513
F4EE84	Uncharacterized protein OS=Streptococcus suis ST3 GN=SSUST3_0661 PE=4 SV=1 - [F4EE84_STRSU]	37.68	32.0365	7.37158	6	10	0.912408	0.845223	0.887429	0.881686	0.0263787	0.0541513
A4VX55	DNA replication protein OS=Streptococcus suis (strain 05ZYH33) GN=SSU05_1728 PE=4 SV=1 - [A4VX55_STRSY]	32.11	34.6918	5.71924	5	7	0.903809	0.90223	0.944201	0.916747	0.0261533	0.0538363
Q93R71	Phosphoribosylamine-glycine ligase (Fragment) OS=Streptococcus suis GN=purD PE=3 SV=1 - [Q93R71_STRSU]	3.58	45.0772	4.79248	7	1	0.820568	0.695636	0.793431	0.769878	0.0261197	0.0538363
A4VT12	ABC-type transport system involved in cytochrome bd biosynthesis, ATPase and permease component OS=Streptococcus suis (strain 05ZYH33) GN=SSU05_0283 PE=4 SV=1 - [A4VT12_STRSY]	9.94	60.0507	4.84326	9	4	0.941369	0.893664	0.911615	0.915549	0.0260772	0.0538332
U5UK25	6-phosphogluconate dehydrogenase, decarboxylating OS=Streptococcus suis T15 GN=gnd PE=3 SV=1 - [U5UK25_STRSU]	46.32	52.2092	4.97021	2	3	1.18356	1.22901	1.3202	1.24426	0.0260012	0.0537532
D5AIL6	DNA polymerase OS=Streptococcus suis (strain GZ1) GN=SSGZ1_1224 PE=3 SV=1 - [D5AIL6_STRGZ]	41.34	99.0892	5.05908	11	4	1.1175	1.10225	1.06506	1.09494	0.0258719	0.0535626
B9WW38	Major intrinsic protein OS=Streptococcus suis 89/1591 GN=SsuiDRAFT_2661 PE=3 SV=1 - [B9WW38_STRSU]	19.57	29.7698	8.83643	5	5	1.1768	1.3085	1.22264	1.23598	0.0257259	0.0533369
D5AJ53	5'-methylthioadenosine/S-adenosylhomocysteine nucleosidase OS=Streptococcus suis (strain GZ1) GN=SSGZ1_1412 PE=4 SV=1 - [D5AJ53_STRGZ]	47.16	24.5786	4.65283	6	6	1.33103	1.24189	1.18881	1.25391	0.02568	0.0533183
A0A075SID6	Phosphate ABC transporter permease OS=Streptococcus suis 6407 GN=ID09_05955 PE=3 SV=1 - [A0A075SID6_STRSU]	2.37	31.7784	9.26123	4	1	1.16914	1.18211	1.27771	1.20965	0.0256401	0.0533122
R4NVS1	Uncharacterized protein OS=Streptococcus suis TL13 GN=TL13_1412 PE=4 SV=1 - [R4NVS1_STRSU]	26.48	28.9641	8.70459	6	6	0.798918	0.876525	0.779519	0.818321	0.025592	0.053289
A4VTL1	Cell division protein SepF OS=Streptococcus suis (strain 05ZYH33) GN=sepF PE=3 SV=2 - [SEPF_STRSY]	39.57	21.6819	5.10986	7	5	1.02602	1.03966	1.04686	1.03751	0.0255119	0.0531989
A0A075SIN4	Thiamine biosynthesis protein ApbE OS=Streptococcus suis 6407 GN=ID09_09080 PE=4 SV=1 - [A0A075SIN4_STRSU]	14.61	38.1765	4.76709	8	5	1.08747	1.10283	1.05728	1.08253	0.0252873	0.0528069
G5L1C7	Permease OS=Streptococcus suis R61 GN=SSUR61_1908 PE=4 SV=1 - [G5L1C7_STRSU]	10.9	40.6464	8.66064	5	4	1.17437	1.23211	1.13198	1.17949	0.0251542	0.0526051
D5AGU4	Regulatory protein, MarR OS=Streptococcus suis (strain GZ1) GN=SSGZ1_0600 PE=4 SV=1 - [D5AGU4_STRGZ]	22.82	16.9729	7.50342	9	4	1.08582	1.10222	1.1461	1.11138	0.0251186	0.0526051
A4W3W3	Dihydroxy-acid dehydratase OS=Streptococcus suis (strain 98HAH33) GN=ilvD PE=3 SV=1 - [ILVD_STRS2]	29.6	60.6525	5.43994	7	2	1.21351	1.26829	1.15054	1.21078	0.0250712	0.0525839
G5L2X3	GTP-sensing transcriptional pleiotropic repressor CodY OS=Streptococcus suis R61 GN=codY PE=3 SV=1 - [G5L2X3_STRSU]	53.05	29.3152	5.021	7	11	0.949557	0.913996	0.939394	0.934316	0.024954	0.0524143
A0A075SBJ4	ATP-dependent RecD-like DNA helicase OS=Streptococcus suis 6407 GN=recD2 PE=3 SV=1 - [A0A075SBJ4_STRSU]	12.3	93.082	4.94482	10	2	0.736152	0.844438	0.732483	0.771024	0.0247687	0.0521009
A4VVK6	Sphingosine kinase and enzymes related to eukaryotic diacylglycerol kinase OS=Streptococcus suis (strain 05ZYH33) GN=SSU05_1179 PE=4 SV=1 - [A4VVK6_STRSY]	33.43	38.3217	5.04639	4	8	0.972291	0.983532	0.980815	0.97888	0.0247553	0.0521009
D5AF71	Aromatic amino acid aminotransferase OS=Streptococcus suis (strain GZ1) GN=SSGZ1_0021 PE=3 SV=1 - [D5AF71_STRGZ]	41.07	43.2741	4.89404	10	12	0.932843	0.881373	0.89369	0.902635	0.0244691	0.0516212
A4VTS0	ATP-dependent 6-phosphofructokinase OS=Streptococcus suis (strain 05ZYH33) GN=pfkA PE=3 SV=1 - [PFKA_STRSY]	56.85	35.4693	5.80811	6	14	0.899367	0.941089	0.900573	0.913676	0.0243102	0.0513611
B9WUH2	Transcriptional regulator, LacI family OS=Streptococcus suis 89/1591 GN=SsuiDRAFT_4065 PE=4 SV=1 - [B9WUH2_STRSU]	27.52	36.4443	8.6167	2	7	0.930011	0.899122	0.939676	0.922936	0.0242704	0.0513522
D5AHQ3	O-acetylhomoserine sulfhydrylase OS=Streptococcus suis (strain GZ1) GN=SSGZ1_0911 PE=3 SV=1 - [D5AHQ3_STRGZ]	13.38	46.0328	5.16064	7	4	0.865109	0.886685	0.809004	0.853599	0.0241068	0.0510809
A0A075SEZ9	Membrane protein OS=Streptococcus suis 6407 GN=ID09_02080 PE=4 SV=1 - [A0A075SEZ9_STRSU]	9.09	26.6872	8.32373	9	2	0.808931	0.865708	0.886191	0.85361	0.0240247	0.0509818
D5AGB3	Uncharacterized protein OS=Streptococcus suis (strain GZ1) GN=SSGZ1_0413 PE=4 SV=1 - [D5AGB3_STRGZ]	20.9	28.2211	4.95752	3	3	1.18443	1.10667	1.13818	1.14309	0.0240083	0.0509818
U5UJ31	Adenosine deaminase OS=Streptococcus suis T15 GN=add PE=3 SV=1 - [U5UJ31_STRSU]	28.53	36.916	4.91943	9	8	0.887916	0.884694	0.822566	0.865059	0.0239488	0.0509707
B9WXM2	3-oxoacyl-(Acyl-carrier-protein) reductase OS=Streptococcus suis 89/1591 GN=SsuiDRAFT_2178 PE=3 SV=1 - [B9WXM2_STRSU]	75	25.5743	5.46533	3	1	1.33546	1.31431	1.1933	1.28102	0.0239426	0.0509707
G7SDT5	Prephenate dehydrogenase OS=Streptococcus suis D12 GN=tyrA PE=4 SV=1 - [G7SDT5_STRSU]	29.16	40.6498	5.75732	5	1	0.784858	0.624135	0.707478	0.70549	0.0239418	0.0509707
D5AK78	Uncharacterized protein OS=Streptococcus suis (strain GZ1) GN=SSGZ1_1787 PE=4 SV=1 - [D5AK78_STRGZ]	46.3	29.6403	7.48877	1	12	1.0854	1.1363	1.14908	1.12359	0.0238809	0.0509707
Q9X4V0	Cps2F OS=Streptococcus suis GN=cps2F PE=4 SV=1 - [Q9X4V0_STRSU]	62.47	45.4699	6.12549	4	18	1.03416	1.02273	1.03994	1.03228	0.0236716	0.0506797
G5L2Q5	GTP-binding protein TypA OS=Streptococcus suis R61 GN=SSUR61_2300 PE=4 SV=1 - [G5L2Q5_STRSU]	42.28	68.7023	4.89404	4	23	1.11238	1.1062	1.06526	1.09461	0.0235567	0.0505086
R4NXI0	Putative amidotransferase similar to cobyric acid synthase OS=Streptococcus suis TL13 GN=TL13_1287 PE=4 SV=1 - [R4NXI0_STRSU]	44.06	29.3795	5.50342	7	8	0.891615	0.892837	0.935888	0.90678	0.023532	0.0505086
D5AGZ3	Tellurite resistance protein,TelA OS=Streptococcus suis (strain GZ1) GN=SSGZ1_0649 PE=4 SV=1 - [D5AGZ3_STRGZ]	71.63	46.8203	5.23682	8	22	0.91192	0.934546	0.886834	0.9111	0.0231916	0.049874
A4VUG5	Uncharacterized protein OS=Streptococcus suis (strain 05ZYH33) GN=SSU05_0788 PE=4 SV=1 - [A4VUG5_STRSY]	19.42	11.8593	9.01221	8	2	1.24678	1.17859	1.30975	1.24504	0.023063	0.0496715
A4VUR4	Uncharacterized protein OS=Streptococcus suis (strain 05ZYH33) GN=SSU05_0887 PE=4 SV=1 - [A4VUR4_STRSY]	34.62	8.85036	4.11963	8	2	1.07051	1.12044	1.1135	1.10149	0.0228637	0.0493159
A4VU75	Uncharacterized protein OS=Streptococcus suis (strain 05ZYH33) GN=SSU05_0698 PE=4 SV=1 - [A4VU75_STRSY]	15.45	24.6968	5.50342	2	2	0.811902	0.708673	0.810899	0.777158	0.022809	0.0492715
R4NLJ6	Oligopeptide ABC transporter, periplasmic oligopeptide-binding protein OppA OS=Streptococcus suis TL13 GN=oppA PE=4 SV=1 - [R4NLJ6_STRSU]	38.96	70.5021	5.35107	3	1	1.47583	1.41215	1.67718	1.52172	0.0226458	0.0489923
A4VU71	Putative HsdM OS=Streptococcus suis (strain 05ZYH33) GN=SSU05_0694 PE=4 SV=1 - [A4VU71_STRSY]	4.88	37.4195	4.93213	2	1	1.16459	1.09597	1.12991	1.13016	0.0223904	0.0485125
F4EE11	tRNA-specific adenosine deaminase OS=Streptococcus suis ST3 GN=tadA PE=3 SV=1 - [F4EE11_STRSU]	24.28	19.5338	5.61768	6	4	1.27107	1.23195	1.38183	1.29495	0.0223814	0.0485125
B9WXF0	LemA family protein OS=Streptococcus suis 89/1591 GN=SsuiDRAFT_2478 PE=4 SV=1 - [B9WXF0_STRSU]	35.43	25.8068	8.70459	3	8	0.900754	0.899716	0.939707	0.913392	0.0223209	0.0485076
D5AK82	Transcriptional regulator CtsR OS=Streptococcus suis (strain GZ1) GN=SSGZ1_1791 PE=4 SV=1 - [D5AK82_STRGZ]	40.13	17.374	5.94775	6	5	1.1451	1.11542	1.19443	1.15165	0.0223178	0.0485076
D5AHP3	NUDIX hydrolase OS=Streptococcus suis (strain GZ1) GN=SSGZ1_0901 PE=4 SV=1 - [D5AHP3_STRGZ]	43.87	18.177	5.03369	7	6	1.27193	1.27102	1.16409	1.23568	0.0223019	0.0485076
A4VT38	Cation transport ATPase OS=Streptococcus suis (strain 05ZYH33) GN=SSU05_0309 PE=3 SV=1 - [A4VT38_STRSY]	11.59	64.349	4.88135	9	4	1.3083	1.26485	1.17926	1.2508	0.0220911	0.0482261
G7SMR9	Glycosyltransferase OS=Streptococcus suis ST1 GN=SSUST1_0686 PE=4 SV=1 - [G7SMR9_STRSU]	25.78	48.0879	6.30322	6	10	0.89025	0.836676	0.896022	0.874316	0.0218598	0.0477935
A4VY06	Uncharacterized protein OS=Streptococcus suis (strain 05ZYH33) GN=SSU05_2029 PE=4 SV=1 - [A4VY06_STRSY]	10.63	22.947	6.52197	4	2	1.22655	1.26384	1.37044	1.28694	0.0218404	0.0477935
U5UFX4	Uncharacterized protein OS=Streptococcus suis T15 GN=T15_1484 PE=3 SV=1 - [U5UFX4_STRSU]	43	58.5138	5.16064	6	16	0.915123	0.946379	0.942293	0.934598	0.0217614	0.0477229
A4VUP8	Uncharacterized protein OS=Streptococcus suis (strain 05ZYH33) GN=SSU05_0871 PE=4 SV=1 - [A4VUP8_STRSY]	10.43	13.6091	5.13525	1	1	0.72397	0.837412	0.748992	0.770125	0.0216817	0.0476205
A4W4M5	30S ribosomal protein S4 OS=Streptococcus suis (strain 98HAH33) GN=rpsD PE=3 SV=1 - [RS4_STRS2]	64.53	23.1034	10.0669	4	16	0.959143	0.970744	0.975013	0.9683	0.0216455	0.0476135
Q9K326	60 kDa chaperonin (Fragment) OS=Streptococcus suis GN=cpn60 PE=4 SV=1 - [Q9K326_STRSU]	36.41	19.7654	4.61475	1	1	0.772285	0.866663	0.808005	0.815651	0.0215541	0.0474848
A4W1V7	ATP synthase subunit beta OS=Streptococcus suis (strain 98HAH33) GN=atpD PE=3 SV=2 - [ATPB_STRS2]	75.43	50.9082	4.94482	2	24	0.956582	0.971039	0.971977	0.966532	0.0214544	0.0473375
G5KZ77	Uncharacterized protein OS=Streptococcus suis R61 GN=SSUR61_0941 PE=4 SV=1 - [G5KZ77_STRSU]	19.82	25.4434	5.5415	2	1	0.823558	0.895751	0.860047	0.859785	0.021386	0.0472588
A0A075SPE1	Endonuclease OS=Streptococcus suis 6407 GN=ID09_01930 PE=4 SV=1 - [A0A075SPE1_STRSU]	11.41	30.3263	4.7417	5	3	1.15785	1.09853	1.11033	1.12224	0.0212974	0.0471352
D5AGN7	FAD dependent oxidoreductase OS=Streptococcus suis (strain GZ1) GN=SSGZ1_0537 PE=4 SV=1 - [D5AGN7_STRGZ]	31.98	40.9741	5.09717	6	11	0.895889	0.878796	0.928736	0.901141	0.0212725	0.0471352
F4EEB4	Muramidase (Flagellum-specific) OS=Streptococcus suis ST3 GN=SSUST3_0694 PE=4 SV=1 - [F4EEB4_STRSU]	38.94	13.2336	8.80713	5	3	1.22274	1.16613	1.13459	1.17449	0.0211519	0.0469572
B9WX86	Uncharacterized protein OS=Streptococcus suis 89/1591 GN=SsuiDRAFT_2312 PE=4 SV=1 - [B9WX86_STRSU]	48.39	7.15521	4.17041	7	2	1.30091	1.24568	1.17773	1.24144	0.0210828	0.0468759
A4VTQ9	Uncharacterized protein OS=Streptococcus suis (strain 05ZYH33) GN=SSU05_0532 PE=4 SV=1 - [A4VTQ9_STRSY]	37	30.1026	4.99561	9	8	1.09851	1.15306	1.16432	1.13863	0.0208209	0.0463651
D5AHJ8	Putative permease protein OS=Streptococcus suis (strain GZ1) GN=SSGZ1_0856 PE=4 SV=1 - [D5AHJ8_STRGZ]	3.2	73.7085	8.44092	11	2	1.19586	1.28795	1.33013	1.27132	0.0206895	0.0461437
A0A075SFN3	Histidine triad (HIT) protein OS=Streptococcus suis 6407 GN=ID09_00655 PE=4 SV=1 - [A0A075SFN3_STRSU]	49.6	14.5003	5.19873	6	4	1.1446	1.20167	1.24353	1.1966	0.0206101	0.0460377
B9WWS5	FeS assembly protein SufB OS=Streptococcus suis 89/1591 GN=SsuiDRAFT_2599 PE=4 SV=1 - [B9WWS5_STRSU]	38.85	52.9052	5.08447	4	16	1.11934	1.20013	1.1614	1.16029	0.0205307	0.0459315
A0A075SDH2	DNA-binding protein OS=Streptococcus suis 6407 GN=ID09_04935 PE=4 SV=1 - [A0A075SDH2_STRSU]	28.38	25.3433	9.01221	8	5	1.02545	1.03627	1.04284	1.03485	0.0204921	0.0459163
B9WSD3	PTS system, fructose subfamily, IIC subunit OS=Streptococcus suis 89/1591 GN=SsuiDRAFT_3824 PE=4 SV=1 - [B9WSD3_STRSU]	13.36	66.51	5.43994	1	1	1.16576	1.26736	1.26683	1.23332	0.020325	0.0456127
B9WT75	Phospholipid/glycerol acyltransferase (Fragment) OS=Streptococcus suis 89/1591 GN=SsuiDRAFT_3523 PE=4 SV=1 - [B9WT75_STRSU]	34.08	24.9903	9.56885	8	7	1.07071	1.10891	1.11725	1.09896	0.0203189	0.0456127
A4VUF4	Probable tRNA sulfurtransferase OS=Streptococcus suis (strain 05ZYH33) GN=thiI PE=3 SV=1 - [THII_STRSY]	37.53	45.2094	5.57959	9	13	1.15997	1.1281	1.21068	1.16625	0.0202825	0.0456127
B9WVJ5	Sensor histidine kinase OS=Streptococcus suis 89/1591 GN=SsuiDRAFT_4047 PE=4 SV=1 - [B9WVJ5_STRSU]	6.8	38.5298	5.50342	8	2	0.92117	0.940257	0.95191	0.937779	0.0201128	0.0453481
A4VT41	Hydroxymethylpyrimidine/phosphomethylpyrimidine kinase OS=Streptococcus suis (strain 05ZYH33) GN=SSU05_0312 PE=4 SV=1 - [A4VT41_STRSY]	13.04	27.3303	4.89404	6	3	1.05104	1.08265	1.08096	1.07155	0.0199707	0.0450982
A4VX20	Predicted acyltransferase OS=Streptococcus suis (strain 05ZYH33) GN=SSU05_1693 PE=4 SV=1 - [A4VX20_STRSY]	7.68	66.8384	7.53271	10	4	0.869279	0.921081	0.881039	0.890466	0.0198818	0.0449678
Q4F9K7	Inosine-5'-monophosphate dehydrogenase OS=Streptococcus suis PE=4 SV=1 - [Q4F9K7_STRSU]	45.6	33.5703	4.4751	28	1	0.712987	0.712743	0.5691	0.664944	0.0198494	0.044965
G5L3B4	Uncharacterized protein OS=Streptococcus suis R61 GN=SSUR61_0109 PE=4 SV=1 - [G5L3B4_STRSU]	42.86	10.0609	5.08447	3	4	1.18104	1.13832	1.2287	1.18269	0.01981	0.0449463
A4W0R4	Pyrrolidone-carboxylate peptidase OS=Streptococcus suis (strain 98HAH33) GN=pcp PE=3 SV=1 - [PCP_STRS2]	46.98	23.2661	5.18604	6	7	0.903868	0.902568	0.854853	0.887096	0.019797	0.0449463
B9WYC7	ABC transporter related protein OS=Streptococcus suis 89/1591 GN=SsuiDRAFT_2024 PE=4 SV=1 - [B9WYC7_STRSU]	13.74	61.7053	6.48096	8	5	0.953306	0.923844	0.92748	0.934877	0.0196839	0.0448011
D5AGB6	Aspartate--ammonia ligase OS=Streptococcus suis (strain GZ1) GN=asnA PE=3 SV=1 - [D5AGB6_STRGZ]	64.55	37.3923	5.33838	8	20	0.909194	0.865972	0.911788	0.895651	0.0196794	0.0448011
A0A075SG34	Uncharacterized protein OS=Streptococcus suis 6407 GN=ID09_01260 PE=4 SV=1 - [A0A075SG34_STRSU]	14.77	39.0381	5.13525	9	4	0.92547	0.937317	0.955192	0.939326	0.0196752	0.0448011
D5AG53	Sugar-specific permease OS=Streptococcus suis (strain GZ1) GN=SSGZ1_0353 PE=4 SV=1 - [D5AG53_STRGZ]	16.48	77.5672	5.2749	10	9	1.14576	1.24062	1.21951	1.20196	0.0196722	0.0448011
A4W088	Nucleotide-binding protein SSU98_0619 OS=Streptococcus suis (strain 98HAH33) GN=SSU98_0619 PE=3 SV=1 - [Y619_STRS2]	52.88	33.6453	5.59229	6	14	0.909398	0.932466	0.888093	0.909985	0.0196651	0.0448011
A0A075SHQ3	Signal peptidase I OS=Streptococcus suis 6407 GN=ID09_02335 PE=3 SV=1 - [A0A075SHQ3_STRSU]	41.84	22.4335	5.96045	5	7	1.16529	1.14692	1.23187	1.18136	0.0196496	0.0448011
G5KYK7	Redox-sensing transcriptional repressor Rex OS=Streptococcus suis R61 GN=rex PE=3 SV=1 - [G5KYK7_STRSU]	56.13	23.7514	8.25049	4	9	1.07464	1.10732	1.12405	1.102	0.0196445	0.0448011
G5L3G6	4-hydroxy-tetrahydrodipicolinate synthase OS=Streptococcus suis R61 GN=dapA PE=3 SV=1 - [G5L3G6_STRSU]	42.12	33.8783	4.95752	1	1	0.789937	0.87001	0.796793	0.818913	0.0194419	0.0447443
D5AF09	Putative oxidoreductase ydhF OS=Streptococcus suis (strain GZ1) GN=SSGZ1_1946 PE=4 SV=1 - [D5AF09_STRGZ]	23.76	34.3167	6.45557	9	6	0.86734	0.88542	0.91968	0.890813	0.0191915	0.0442386
A2VC10	Muramidase-released protein (Fragment) OS=Streptococcus suis GN=MRP PE=4 SV=1 - [A2VC10_STRSU]	62.97	135.339	5.0083	53	1	1.50635	1.33824	1.34192	1.3955	0.0190834	0.0440598
A4VUE1	DNA topoisomerase 4 subunit A OS=Streptococcus suis (strain 05ZYH33) GN=parC PE=3 SV=1 - [A4VUE1_STRSY]	26.07	92.3717	5.50342	13	18	1.06561	1.09336	1.06033	1.0731	0.0190701	0.0440598
D5AIQ2	Cation transporting ATPase OS=Streptococcus suis (strain GZ1) GN=SSGZ1_1260 PE=3 SV=1 - [D5AIQ2_STRGZ]	43.02	96.5436	4.97021	8	2	1.19087	1.26644	1.31431	1.25721	0.018962	0.04392
D5AK92	Penicillin-binding protein 2A OS=Streptococcus suis (strain GZ1) GN=SSGZ1_1801 PE=4 SV=1 - [D5AK92_STRGZ]	8.96	81.4956	5.10986	8	6	0.85162	0.887103	0.907974	0.882232	0.0189565	0.04392
D5AF05	Putative nrdI-like protein OS=Streptococcus suis (strain GZ1) GN=SSGZ1_1942 PE=4 SV=1 - [D5AF05_STRGZ]	17.59	12.047	4.61475	6	2	1.5385	1.47485	1.32804	1.44713	0.0188756	0.0438607
A0A075SG81	Membrane protein OS=Streptococcus suis 6407 GN=ID09_01580 PE=4 SV=1 - [A0A075SG81_STRSU]	10.34	19.6446	6.75635	1	1	0.782026	0.679516	0.64314	0.701561	0.0188642	0.0438607
F4EHF7	Pyruvate formate-lyase-activating enzyme OS=Streptococcus suis ST3 GN=SSUST3_1511 PE=3 SV=1 - [F4EHF7_STRSU]	21.67	30.2544	6.53662	4	6	1.07938	1.11849	1.12944	1.1091	0.0188524	0.0438607
B9WSM5	GMP synthase [glutamine-hydrolyzing] OS=Streptococcus suis 89/1591 GN=guaA PE=3 SV=1 - [B9WSM5_STRSU]	34.69	57.0584	5.03369	6	17	1.08974	1.0709	1.05509	1.07191	0.0188505	0.0438607
B9WX33	Cys-tRNA(Pro)/Cys-tRNA(Cys) deacylase OS=Streptococcus suis 89/1591 GN=SsuiDRAFT_2584 PE=3 SV=1 - [B9WX33_STRSU]	28.75	17.5736	8.30908	9	4	0.875816	0.797573	0.815282	0.829557	0.0187728	0.0438607
D5AHP4	GCN5-related N-acetyltransferase OS=Streptococcus suis (strain GZ1) GN=SSGZ1_0902 PE=4 SV=1 - [D5AHP4_STRGZ]	25.15	19.4298	5.66846	5	4	1.34174	1.22666	1.23439	1.2676	0.0187244	0.0438607
D5AI41	Chromosome partition protein Smc OS=Streptococcus suis (strain GZ1) GN=smc PE=3 SV=1 - [D5AI41_STRGZ]	30.84	132.178	5.04639	10	30	0.869747	0.884897	0.920432	0.891692	0.018696	0.0438607
D5AJM4	NADH dehydrogenase OS=Streptococcus suis (strain GZ1) GN=SSGZ1_1583 PE=4 SV=1 - [D5AJM4_STRGZ]	23.33	70.0349	7.2251	9	13	1.11959	1.0841	1.13683	1.11351	0.0181936	0.0427579
D5AJ04	Bacteriophage U153 int protein for U153 integrase OS=Streptococcus suis (strain GZ1) GN=SSGZ1_1363 PE=4 SV=1 - [D5AJ04_STRGZ]	17.83	26.7557	8.35303	2	4	1.07404	1.104	1.12023	1.09942	0.0180163	0.0424103
A4VTU3	Cps2C OS=Streptococcus suis (strain 05ZYH33) GN=SSU05_0566 PE=4 SV=1 - [A4VTU3_STRSY]	75.32	25.0201	7.69385	25	10	1.15597	1.19813	1.1235	1.1592	0.017924	0.042262
D5AG72	Mid-cell-anchored protein Z OS=Streptococcus suis (strain GZ1) GN=mapZ PE=3 SV=1 - [D5AG72_STRGZ]	37.6	52.4647	4.51318	8	14	1.06481	1.05442	1.08595	1.06839	0.0179007	0.042262
D5AHS1	Helix-turn-helix motif containing protein OS=Streptococcus suis (strain GZ1) GN=SSGZ1_0929 PE=4 SV=1 - [D5AHS1_STRGZ]	12.41	29.908	4.76709	8	4	1.07549	1.07648	1.11161	1.08786	0.0177933	0.0420914
B9WUC9	Signal recognition particle receptor FtsY OS=Streptococcus suis 89/1591 GN=ftsY PE=3 SV=1 - [B9WUC9_STRSU]	35.14	47.0864	4.83057	8	13	1.03346	1.03149	1.04758	1.03751	0.0177582	0.0420773
R4NUH8	Dihydrofolate synthase / Folylpolyglutamate synthase OS=Streptococcus suis TL13 GN=TL13_0182 PE=3 SV=1 - [R4NUH8_STRSU]	10	47.4534	4.80518	1	1	0.781374	0.853113	0.765251	0.799913	0.017732	0.0420773
B9WY09	Peptidase M16 domain protein OS=Streptococcus suis 89/1591 GN=SsuiDRAFT_2281 PE=3 SV=1 - [B9WY09_STRSU]	27.34	48.4179	6.17627	7	9	0.942486	0.911073	0.93505	0.929536	0.0176149	0.0418753
D5AKB1	Antitoxin of toxin-antitoxin stability system OS=Streptococcus suis (strain GZ1) GN=SSGZ1_1820 PE=4 SV=1 - [D5AKB1_STRGZ]	48.15	9.59494	7.40088	6	4	1.2678	1.23598	1.16619	1.22332	0.0175818	0.0418656
B9WXF2	DNA-3-methyladenine glycosylase I OS=Streptococcus suis 89/1591 GN=SsuiDRAFT_2633 PE=4 SV=1 - [B9WXF2_STRSU]	10.58	21.9871	6.21436	4	1	0.801964	0.713281	0.806135	0.773793	0.0174508	0.0416223
A4W384	Exodeoxyribonuclease 7 small subunit OS=Streptococcus suis (strain 98HAH33) GN=xseB PE=3 SV=1 - [EX7S_STRS2]	40.85	7.84097	4.52588	4	2	1.04769	1.03496	1.03091	1.03785	0.0173658	0.0414882
G5KYP3	Inner-membrane translocator OS=Streptococcus suis R61 GN=SSUR61_0770 PE=4 SV=1 - [G5KYP3_STRSU]	9.63	37.6961	9.34912	3	3	0.909079	0.917703	0.874256	0.900346	0.0173	0.0413995
A0A075SG83	Pseudouridine synthase OS=Streptococcus suis 6407 GN=ID09_09955 PE=3 SV=1 - [A0A075SG83_STRSU]	33.47	27.0823	7.48877	5	1	0.898178	0.890528	0.846224	0.87831	0.0172529	0.0413554
G7SK61	Putative glutamine ABC transporter, glutamine-binding protein/permease protein OS=Streptococcus suis ST1 GN=SSUST1_0917 PE=4 SV=1 - [G7SK61_STRSU]	35.79	79.0695	5.0083	12	22	1.08553	1.0551	1.06373	1.06812	0.0172097	0.0413205
A4VVT8	Prephenate dehydrogenase OS=Streptococcus suis (strain 05ZYH33) GN=SSU05_1261 PE=4 SV=1 - [A4VVT8_STRSY]	29.16	40.6168	5.65576	5	1	1.054	1.07894	1.08593	1.07296	0.0171839	0.0413205
A4VVB5	Pantothenate kinase OS=Streptococcus suis (strain 05ZYH33) GN=coaA PE=3 SV=1 - [COAA_STRSY]	22.88	36.041	8.04541	5	6	0.957353	0.951666	0.969818	0.959612	0.0171626	0.0413205
D5AFS9	Dihydroorotate dehydrogenase OS=Streptococcus suis (strain GZ1) GN=pyrD PE=3 SV=1 - [D5AFS9_STRGZ]	14.73	35.1657	4.98291	8	1	0.840006	0.771638	0.744323	0.785322	0.0171202	0.0413118
M1V3W6	N-acetylneuraminic acid synthase OS=Streptococcus suis GN=cps27P PE=4 SV=1 - [M1V3W6_STRSU]	59.47	37.659	4.90674	2	2	1.19639	1.21926	1.30063	1.23876	0.0171007	0.0413118
B9WSK4	Nucleoside diphosphate kinase OS=Streptococcus suis 89/1591 GN=ndk PE=3 SV=1 - [B9WSK4_STRSU]	44.53	15.1418	6.31592	8	1	0.694765	0.668424	0.538015	0.633735	0.017059	0.0413022
G7SJC2	Phosphate-specific transport system accessory protein PhoU OS=Streptococcus suis ST1 GN=SSUST1_0851 PE=3 SV=1 - [G7SJC2_STRSU]	61.93	25.04	5.0083	6	16	1.12187	1.14817	1.19164	1.1539	0.0170286	0.0412979
G5L0Z0	Uncharacterized protein OS=Streptococcus suis R61 GN=SSUR61_1771 PE=4 SV=1 - [G5L0Z0_STRSU]	48.76	13.187	5.5542	1	4	1.28876	1.30929	1.19567	1.26457	0.0170114	0.0412979
G5L104	Nucleic-acid-binding protein implicated in transcription termination OS=Streptococcus suis R61 GN=SSUR61_1785 PE=4 SV=1 - [G5L104_STRSU]	32.65	11.3031	9.5542	2	4	1.11381	1.1435	1.18039	1.1459	0.016982	0.0412979
A4VUL4	ATP-dependent Clp protease ATP-binding subunit ClpX OS=Streptococcus suis (strain 05ZYH33) GN=clpX PE=3 SV=1 - [A4VUL4_STRSY]	37.12	44.1241	5.03369	5	12	0.901684	0.896848	0.853596	0.884042	0.0169401	0.0412915
B9WUR4	Two component transcriptional regulator, winged helix family OS=Streptococcus suis 89/1591 GN=SsuiDRAFT_3332 PE=4 SV=1 - [B9WUR4_STRSU]	20.37	24.6971	5.23682	5	6	1.08486	1.06087	1.09715	1.08096	0.0168745	0.0412012
A4VSS7	Methyl-accepting chemotaxis protein OS=Streptococcus suis (strain 05ZYH33) GN=SSU05_0198 PE=4 SV=1 - [A4VSS7_STRSY]	41.13	27.8364	4.97021	9	8	0.936208	0.90877	0.898616	0.914531	0.0168233	0.0411458
D5AJR4	3-oxoacyl-(Acyl-carrier-protein) reductase OS=Streptococcus suis (strain GZ1) GN=SSGZ1_1623 PE=3 SV=1 - [D5AJR4_STRGZ]	75	25.5733	5.71924	4	1	1.23239	1.18392	1.14723	1.18784	0.0168036	0.0411458
A0A075SEZ2	Multidrug ABC transporter ATP-binding protein OS=Streptococcus suis 6407 GN=ID09_07825 PE=3 SV=1 - [A0A075SEZ2_STRSU]	9.49	71.3113	4.81787	9	4	1.07949	1.07453	1.11152	1.08851	0.0167268	0.0410489
R4NYQ6	Phosphoenolpyruvate-dihydroxyacetone phosphotransferase, dihydroxyacetone binding subunit DhaK OS=Streptococcus suis TL13 GN=dhaK PE=4 SV=1 - [R4NYQ6_STRSU]	13.68	35.2502	4.84326	7	3	0.613986	0.755968	0.690115	0.68669	0.0167149	0.0410489
D5AKC7	NUDIX hydrolase OS=Streptococcus suis (strain GZ1) GN=SSGZ1_1836 PE=3 SV=1 - [D5AKC7_STRGZ]	14.46	19.3294	4.98291	8	2	1.23894	1.33298	1.22174	1.26455	0.0166508	0.0410019
G5L1U0	Energy-coupling factor transporter transmembrane protein EcfT OS=Streptococcus suis R61 GN=ecfT PE=3 SV=1 - [G5L1U0_STRSU]	11.74	29.5874	10.1401	3	3	1.25189	1.17744	1.28148	1.23694	0.0166389	0.0410019
A4VVG5	Putative cation efflux transporter OS=Streptococcus suis (strain 05ZYH33) GN=SSU05_1138 PE=4 SV=1 - [A4VVG5_STRSY]	2.48	45.6285	5.64307	5	1	1.33561	1.50372	1.36141	1.40025	0.0166317	0.0410019
D5AJ33	Aminotransferase OS=Streptococcus suis (strain GZ1) GN=SSGZ1_1392 PE=4 SV=1 - [D5AJ33_STRGZ]	23.32	44.499	5.87158	9	7	0.846382	0.90225	0.877807	0.87548	0.0164479	0.0407107
Q1A7A9	Dpr protein (Fragment) OS=Streptococcus suis GN=dpr PE=3 SV=1 - [Q1A7A9_STRSU]	72.92	16.4321	4.77979	40	1	0.894652	0.881704	0.925262	0.90054	0.0164443	0.0407107
D5AG44	Putative ATP-binding protein OS=Streptococcus suis (strain GZ1) GN=SSGZ1_0344 PE=4 SV=1 - [D5AG44_STRGZ]	3.6	123.792	5.22412	2	3	0.924219	0.929851	0.894817	0.916296	0.0164246	0.0407107
A4W410	30S ribosomal protein S15 OS=Streptococcus suis (strain 98HAH33) GN=rpsO PE=3 SV=2 - [RS15_STRS2]	66.29	10.5707	10.272	3	6	0.944288	0.912145	0.928783	0.928405	0.016392	0.0407107
A0A075SGF3	Multidrug ABC transporter ATPase OS=Streptococcus suis 6407 GN=ID09_04630 PE=3 SV=1 - [A0A075SGF3_STRSU]	15.62	65.8023	5.60498	9	7	0.920041	0.917744	0.946741	0.928175	0.0163779	0.0407107
A4VZQ1	UPF0374 protein SSU98_0432 OS=Streptococcus suis (strain 98HAH33) GN=SSU98_0432 PE=3 SV=1 - [Y432_STRS2]	46.89	21.2218	7.53271	3	8	1.10556	1.07692	1.12175	1.10141	0.0162993	0.0406919
A4W3A8	Phosphopantetheine adenylyltransferase OS=Streptococcus suis (strain 98HAH33) GN=coaD PE=3 SV=1 - [COAD_STRS2]	49.38	18.3357	5.24951	5	6	0.94115	0.906896	0.921232	0.923093	0.0162715	0.0406919
A4W252	50S ribosomal protein L35 OS=Streptococcus suis (strain 98HAH33) GN=rpmI PE=3 SV=1 - [RL35_STRS2]	34.85	7.6863	12.3813	2	3	1.05445	1.04251	1.03495	1.04397	0.0162672	0.0406919
R4NK23	Phosphopantothenoylcysteine synthetase OS=Streptococcus suis TL13 GN=dpfB PE=4 SV=1 - [R4NK23_STRSU]	51.95	25.6957	7.06396	6	11	1.1019	1.10902	1.15173	1.12088	0.0161689	0.0405769
B9WUE3	Glutaredoxin-like protein NrdH OS=Streptococcus suis 89/1591 GN=SsuiDRAFT_3080 PE=4 SV=1 - [B9WUE3_STRSU]	23.61	8.1731	5.35107	4	2	1.31558	1.33165	1.21375	1.28699	0.0161451	0.0405769
D5AJ20	Branched-chain amino acid ABC transporter, permease protein OS=Streptococcus suis (strain GZ1) GN=SSGZ1_1379 PE=4 SV=1 - [D5AJ20_STRGZ]	13.64	32.6431	9.56885	5	3	1.37962	1.30087	1.24317	1.30789	0.0161008	0.040547
A4VVR3	Alanine--tRNA ligase OS=Streptococcus suis (strain 05ZYH33) GN=alaS PE=3 SV=1 - [SYA_STRSY]	44.15	96.1697	5.021	12	3	0.880491	0.846658	0.901173	0.876108	0.0160527	0.0404966
G5L2S5	Putative amino acid ABC transporter, ATP-binding protein OS=Streptococcus suis R61 GN=SSUR61_2321 PE=3 SV=1 - [G5L2S5_STRSU]	28.28	26.8639	5.10986	5	5	0.781415	0.858279	0.83207	0.823922	0.0160221	0.0404902
A4VXB6	Uncharacterized protein OS=Streptococcus suis (strain 05ZYH33) GN=SSU05_1789 PE=4 SV=1 - [A4VXB6_STRSY]	12.95	16.1184	5.19873	6	1	1.21141	1.23363	1.31797	1.25434	0.0158992	0.0402501
A4VZC9	UPF0340 protein SSU98_0310 OS=Streptococcus suis (strain 98HAH33) GN=SSU98_0310 PE=3 SV=1 - [Y310_STRS2]	12.23	20.406	5.79541	1	2	1.24119	1.15746	1.18423	1.19429	0.0157683	0.0399889
U5UDA9	Uncharacterized protein OS=Streptococcus suis T15 GN=T15_0570 PE=4 SV=1 - [U5UDA9_STRSU]	46.85	12.7876	5.5415	8	5	1.16889	1.20569	1.13151	1.1687	0.0157353	0.0399754
A4VXE0	Holo-[acyl-carrier-protein] synthase OS=Streptococcus suis (strain 05ZYH33) GN=acpS PE=3 SV=1 - [ACPS_STRSY]	26.89	13.2949	6.94678	6	2	1.26805	1.38251	1.41747	1.35601	0.015689	0.0399281
A4VYQ0	50S ribosomal protein L16 OS=Streptococcus suis (strain 98HAH33) GN=rplP PE=3 SV=1 - [RL16_STRS2]	37.96	15.4044	10.9312	1	5	0.913526	0.912853	0.875418	0.900599	0.015671	0.0399281
A0A075SI46	Molecular chaperone GroES OS=Streptococcus suis 6407 GN=ID09_03100 PE=3 SV=1 - [A0A075SI46_STRSU]	24.5	37.0303	5.60498	8	5	0.78996	0.840938	0.861985	0.830961	0.015626	0.0399085
F6L052	Ribosomal protein L7/L12 (Fragment) OS=Streptococcus suis PE=4 SV=1 - [F6L052_STRSU]	87.78	8.89976	4.75439	1	1	0.755431	0.832797	0.74235	0.776859	0.0156229	0.0399085
A0A075SH04	Galactose-6-phosphate isomerase subunit LacB OS=Streptococcus suis 6407 GN=lacB PE=3 SV=1 - [A0A075SH04_STRSU]	4.68	18.8045	4.99561	5	1	1.20567	1.21204	1.29922	1.23898	0.0155751	0.0399085
F4EET1	Uncharacterized protein OS=Streptococcus suis ST3 GN=SSUST3_0784 PE=4 SV=1 - [F4EET1_STRSU]	15.7	48.6511	4.67822	7	6	0.82836	0.797597	0.737648	0.787868	0.0154008	0.0395433
D5AHH7	Translation initiation factor 1 (IF-1) OS=Streptococcus suis (strain GZ1) GN=SSGZ1_0835 PE=4 SV=1 - [D5AHH7_STRGZ]	34.14	27.0754	4.67822	8	6	0.894042	0.856877	0.834729	0.861882	0.0153361	0.0394474
B9WXX2	Uncharacterized protein OS=Streptococcus suis 89/1591 GN=SsuiDRAFT_2080 PE=4 SV=1 - [B9WXX2_STRSU]	20.49	14.58	4.37354	6	2	0.887743	0.887952	0.839855	0.87185	0.0152289	0.0392416
A0A075SQ00	1,2-diacylglycerol 3-glucosyltransferase OS=Streptococcus suis 6407 GN=ID09_03255 PE=4 SV=1 - [A0A075SQ00_STRSU]	32.95	49.4599	5.75732	9	13	0.821179	0.836908	0.757389	0.805159	0.0152159	0.0392416
D5AHI1	ATPase OS=Streptococcus suis (strain GZ1) GN=SSGZ1_0839 PE=4 SV=1 - [D5AHI1_STRGZ]	7.91	66.139	4.98291	1	5	1.17364	1.11609	1.12929	1.13967	0.0151787	0.0392416
D5AHR6	Regulatory protein, DeoR OS=Streptococcus suis (strain GZ1) GN=SSGZ1_0924 PE=4 SV=1 - [D5AHR6_STRGZ]	8.63	28.8119	5.92236	5	3	0.952507	0.926357	0.939192	0.939352	0.0151432	0.0392309
A4VZL1	UPF0176 protein SSU98_0392 OS=Streptococcus suis (strain 98HAH33) GN=SSU98_0392 PE=3 SV=1 - [Y392_STRS2]	65.75	37.8996	5.37646	6	19	1.20294	1.19428	1.28275	1.22666	0.0150862	0.0391536
D5AJ11	Chorismate mutase OS=Streptococcus suis (strain GZ1) GN=SSGZ1_1370 PE=4 SV=1 - [D5AJ11_STRGZ]	71.74	10.5384	6.07471	6	6	1.22504	1.27335	1.17701	1.22513	0.0149195	0.0387907
D5AGP2	ABC transporter ATP-binding protein OS=Streptococcus suis (strain GZ1) GN=SSGZ1_0542 PE=3 SV=1 - [D5AGP2_STRGZ]	36.19	23.4713	5.31299	5	4	1.21184	1.32432	1.25786	1.26467	0.0148794	0.0387563
M3VAM4	SAM-dependent methyltransferase related to tRNA (Uracil-5-)-methyltransferase OS=Streptococcus suis PE=4 SV=1 - [M3VAM4_STRSU]	48.45	50.6986	6.63916	14	19	0.908755	0.885703	0.925392	0.906617	0.0148462	0.0387397
B9WT86	Ribosomal RNA small subunit methyltransferase I OS=Streptococcus suis 89/1591 GN=rsmI PE=3 SV=1 - [B9WT86_STRSU]	10.1	31.9606	5.16064	4	4	0.894062	0.840622	0.878473	0.871052	0.0148054	0.0387032
A4W2D1	Peptide chain release factor 3 OS=Streptococcus suis (strain 98HAH33) GN=prfC PE=3 SV=1 - [RF3_STRS2]	37.35	58.1963	5.22412	7	15	0.934256	0.955929	0.950492	0.946892	0.0146969	0.0384893
A4VZ90	50S ribosomal protein L33 OS=Streptococcus suis (strain 98HAH33) GN=rpmG PE=3 SV=1 - [RL33_STRS2]	46.94	5.92131	10.3452	1	4	1.21281	1.1655	1.25486	1.21106	0.0146305	0.0383851
B9WSU6	Pyrimidine-nucleoside phosphorylase OS=Streptococcus suis 89/1591 GN=SsuiDRAFT_3773 PE=4 SV=1 - [B9WSU6_STRSU]	45.18	45.8621	5.0083	1	1	0.830816	0.753211	0.744992	0.77634	0.0146169	0.0383851
A0A075SR81	Adenylate cyclase OS=Streptococcus suis 6407 GN=ID09_05795 PE=4 SV=1 - [A0A075SR81_STRSU]	27.66	21.6581	5.21143	8	5	1.02233	1.02435	1.01591	1.02086	0.014549	0.0383106
A4VVK4	ATP synthase subunit a OS=Streptococcus suis (strain 05ZYH33) GN=SSU05_1177 PE=3 SV=1 - [A4VVK4_STRSY]	4.84	20.8828	6.53662	5	1	1.24644	1.20839	1.31516	1.25666	0.0144964	0.0382419
G5L112	Pyruvate/2-oxoglutarate dehydrogenase complex, dehydrogenase (E1) component, beta subunit OS=Streptococcus suis R61 GN=SSUR61_1793 PE=4 SV=1 - [G5L112_STRSU]	42.9	35.4477	5.0083	5	12	1.06823	1.04547	1.06625	1.05998	0.0144133	0.0380923
D5AJL0	Peptidoglycan glycosyltransferase OS=Streptococcus suis (strain GZ1) GN=SSGZ1_1569 PE=4 SV=1 - [D5AJL0_STRGZ]	16.31	75.936	4.71631	8	9	0.876132	0.864363	0.911149	0.883881	0.0143276	0.0379353
A4VU85	Transcriptional regulator, contains sigma factor-related N-terminal domain OS=Streptococcus suis (strain 05ZYH33) GN=SSU05_0708 PE=4 SV=1 - [A4VU85_STRSY]	20.18	24.8018	5.78271	5	1	0.892488	0.840648	0.841385	0.858174	0.0143227	0.0379353
G5L1V3	MutT/NUDIX hydrolase family protein OS=Streptococcus suis R61 GN=SSUR61_1575 PE=3 SV=1 - [G5L1V3_STRSU]	10.46	17.4228	4.91943	5	1	1.76279	1.85578	1.55853	1.7257	0.0143209	0.0379353
D5AEQ9	Fructose-2,6-bisphosphatase OS=Streptococcus suis (strain GZ1) GN=SSGZ1_1846 PE=4 SV=1 - [D5AEQ9_STRGZ]	27.12	20.1531	5.75732	6	3	0.82247	0.870655	0.802116	0.831747	0.0142769	0.0379353
R4NV21	Uncharacterized protein OS=Streptococcus suis TL13 GN=TL13_0414 PE=4 SV=1 - [R4NV21_STRSU]	18.59	22.3525	7.1958	3	3	0.806126	0.827023	0.743664	0.792271	0.0142224	0.0379352
F4EE42	High-affinity zinc uptake system protein znuA OS=Streptococcus suis ST3 GN=SSUST3_1928 PE=3 SV=1 - [F4EE42_STRSU]	40.39	34.1674	5.08447	3	8	0.87001	0.881328	0.914708	0.888682	0.014218	0.0379352
A4VTU4	Cps2D OS=Streptococcus suis (strain 05ZYH33) GN=SSU05_0567 PE=4 SV=1 - [A4VTU4_STRSY]	36.36	28.1578	8.52881	29	8	0.88944	0.857969	0.905352	0.884254	0.0141607	0.0379107
A4W125	Methylenetetrahydrofolate--tRNA-(uracil-5-)-methyltransferase TrmFO OS=Streptococcus suis (strain 98HAH33) GN=trmFO PE=3 SV=1 - [TRMFO_STRS2]	39.64	49.4689	5.84619	8	11	0.888788	0.915214	0.925132	0.909711	0.0141266	0.0378897
D5AK67	Zinc metalloprotease OS=Streptococcus suis (strain GZ1) GN=SSGZ1_1776 PE=3 SV=1 - [D5AK67_STRGZ]	31.75	42.6796	5.57959	9	10	0.89121	0.926089	0.918356	0.911885	0.0141014	0.0378897
A4W0U8	CCA-adding enzyme OS=Streptococcus suis (strain 98HAH33) GN=cca PE=3 SV=1 - [CCA_STRS2]	22.83	46.0587	4.91943	6	9	0.872725	0.915128	0.900479	0.896111	0.0140241	0.0377552
A4VX56	Replication initiation/membrane attachment protein OS=Streptococcus suis (strain 05ZYH33) GN=SSU05_1729 PE=4 SV=1 - [A4VX56_STRSY]	25.85	43.1052	7.35693	7	7	0.887381	0.904188	0.926145	0.905904	0.0139294	0.0375703
B9WUL7	Cell division protein FtsX OS=Streptococcus suis 89/1591 GN=SsuiDRAFT_4110 PE=3 SV=1 - [B9WUL7_STRSU]	24.6	34.0921	7.23975	9	6	1.30548	1.25669	1.20057	1.25425	0.0139164	0.0375703
A0A075SL12	Uncharacterized protein OS=Streptococcus suis 6407 GN=ID09_08660 PE=4 SV=1 - [A0A075SL12_STRSU]	14.16	49.8836	4.48779	5	4	0.721896	0.788373	0.811826	0.774032	0.01391	0.0375703
G7SLD6	Putative phosphotyrosine protein phosphatase OS=Streptococcus suis ST1 GN=SSUST1_1580 PE=4 SV=1 - [G7SLD6_STRSU]	30.56	16.788	5.5415	8	4	1.12078	1.08172	1.11924	1.10725	0.0138918	0.0375703
A4VUW2	Uncharacterized protein OS=Streptococcus suis (strain 05ZYH33) GN=SSU05_0935 PE=4 SV=1 - [A4VUW2_STRSY]	16.69	79.4678	5.04639	1	10	0.937906	0.911627	0.906793	0.918775	0.0138695	0.0375703
B9WUT0	IS5 family transposase OS=Streptococcus suis 89/1591 GN=SsuiDRAFT_3348 PE=4 SV=1 - [B9WUT0_STRSU]	26.19	19.7912	7.53271	4	4	0.84492	0.789704	0.764127	0.799584	0.0138565	0.0375703
B9WVM0	ABC transporter related protein OS=Streptococcus suis 89/1591 GN=SsuiDRAFT_3016 PE=3 SV=1 - [B9WVM0_STRSU]	44.31	45.3833	5.19873	5	16	0.899096	0.928107	0.891594	0.906266	0.0138159	0.0375703
B9WTZ1	ABC transporter related protein OS=Streptococcus suis 89/1591 GN=SsuiDRAFT_3183 PE=3 SV=1 - [B9WTZ1_STRSU]	24.89	25.458	4.89404	8	4	0.902499	0.916958	0.875819	0.898425	0.0137817	0.0375703
G5L2C8	Protein-export membrane protein OS=Streptococcus suis R61 GN=secG PE=4 SV=1 - [G5L2C8_STRSU]	32.47	8.50677	9.53955	2	2	0.835914	0.833499	0.76803	0.812481	0.013772	0.0375703
D9DBM0	Manganese-dependent superoxide dismutase (Fragment) OS=Streptococcus suis GN=sodA PE=3 SV=1 - [D9DBM0_STRSU]	81.43	15.1566	4.89404	12	2	1.06206	1.09416	1.0785	1.07824	0.0137376	0.0375703
A4VTK5	Cell division protein DivIB OS=Streptococcus suis (strain 05ZYH33) GN=divIB PE=3 SV=1 - [A4VTK5_STRSY]	28.33	40.1077	4.79248	9	8	0.859714	0.820193	0.786984	0.822297	0.0137071	0.0375703
R4NMZ0	Biotin carboxyl carrier protein of acetyl-CoA carboxylase OS=Streptococcus suis TL13 GN=fabE PE=4 SV=1 - [R4NMZ0_STRSU]	48.73	16.4714	4.50049	5	1	1.15605	1.13946	1.20518	1.1669	0.0136887	0.0375703
D5AIL3	Predicted integral membrane protein OS=Streptococcus suis (strain GZ1) GN=SSGZ1_1221 PE=4 SV=1 - [D5AIL3_STRGZ]	7.14	31.6489	8.66064	7	2	1.20212	1.30626	1.27346	1.26061	0.0136303	0.0375703
G7SID5	Dihydroxyacetone kinase-like protein OS=Streptococcus suis D12 GN=SSUD12_1835 PE=4 SV=1 - [G7SID5_STRSU]	54.87	60.0039	4.52588	4	1	0.761401	0.669744	0.766705	0.732616	0.0135741	0.0375238
B9WSM7	UPF0122 protein SsuiDRAFT_3862 OS=Streptococcus suis 89/1591 GN=SsuiDRAFT_3862 PE=3 SV=1 - [B9WSM7_STRSU]	30.91	13.2695	4.60205	6	4	1.24485	1.26719	1.35617	1.2894	0.0135224	0.0374526
A4VYD0	Succinate dehydrogenase/fumarate reductase, flavoprotein subunit OS=Streptococcus suis (strain 05ZYH33) GN=SSU05_2153 PE=4 SV=1 - [A4VYD0_STRSY]	75.13	20.5856	6.40479	1	1	0.914585	0.899713	0.872762	0.895687	0.0134905	0.0374361
Q9X4U6	Chain length determinant protein/polysaccharide export protein OS=Streptococcus suis GN=cps2B PE=4 SV=1 - [Q9X4U6_STRSU]	52.84	25.1367	5.08447	10	4	1.1228	1.094	1.08352	1.10011	0.0134831	0.0374361
G7SKZ6	Uncharacterized protein OS=Streptococcus suis ST1 GN=SSUST1_0514 PE=4 SV=1 - [G7SKZ6_STRSU]	49.61	40.1835	4.729	4	1	0.712116	0.674162	0.576191	0.654156	0.0134332	0.0374211
A4VYG8	Ribosomal RNA large subunit methyltransferase H OS=Streptococcus suis (strain 05ZYH33) GN=rlmH PE=3 SV=2 - [RLMH_STRSY]	6.29	18.0857	9.0415	6	1	1.10242	1.1535	1.14232	1.13275	0.0133673	0.0373095
D5AJN4	Phage envelope protein OS=Streptococcus suis (strain GZ1) GN=SSGZ1_1593 PE=4 SV=1 - [D5AJN4_STRGZ]	26.42	18.3521	5.14795	2	2	0.917696	0.936005	0.903371	0.919024	0.0133304	0.0372786
B9WV05	Ribosome biogenesis GTPase A OS=Streptococcus suis 89/1591 GN=SsuiDRAFT_3159 PE=3 SV=1 - [B9WV05_STRSU]	41.7	32.3501	9.23193	8	10	0.844572	0.784201	0.84575	0.824841	0.013196	0.0369744
A0A075SIR4	Permease OS=Streptococcus suis 6407 GN=ID09_04055 PE=4 SV=1 - [A0A075SIR4_STRSU]	9.14	59.6445	9.75928	9	5	1.23535	1.25066	1.16827	1.21809	0.0131921	0.0369744
U5UHR5	Pyruvate/2-oxoglutarate dehydrogenase complex, dehydrogenase (E1) component, alpha subunit OS=Streptococcus suis T15 GN=pdhA PE=4 SV=1 - [U5UHR5_STRSU]	56.21	35.2395	5.41455	7	15	1.06841	1.09276	1.10272	1.08797	0.0131562	0.0369744
A4W028	Gamma-glutamyl phosphate reductase OS=Streptococcus suis (strain 98HAH33) GN=proA PE=3 SV=1 - [PROA_STRS2]	44.9	43.8356	5.18604	7	15	1.102	1.14643	1.10912	1.11919	0.0130992	0.0369183
G7SFN2	Dihydropteroate synthase OS=Streptococcus suis D12 GN=SSUD12_0786 PE=3 SV=1 - [G7SFN2_STRSU]	20	29.1619	4.76709	1	1	1.19787	1.14	1.20703	1.18163	0.0130863	0.0369183
A4VTB0	Uncharacterized protein OS=Streptococcus suis (strain 05ZYH33) GN=SSU05_0382 PE=4 SV=1 - [A4VTB0_STRSY]	3.64	91.3889	5.35107	2	2	0.925535	0.929551	0.949673	0.93492	0.012911	0.0365305
A0A075SH50	Regulatory protein Spx OS=Streptococcus suis 6407 GN=spxA PE=3 SV=1 - [A0A075SH50_STRSU]	54.89	15.3201	7.29834	2	5	1.30284	1.23963	1.20559	1.24935	0.0128048	0.0363012
G5L2F6	DNA polymerase OS=Streptococcus suis R61 GN=SSUR61_2131 PE=3 SV=1 - [G5L2F6_STRSU]	37.47	99.1362	4.99561	4	1	1.23443	1.21536	1.31012	1.25331	0.0128013	0.0363012
U5UL96	Transcriptional regulator OS=Streptococcus suis T15 GN=T15_2003 PE=4 SV=1 - [U5UL96_STRSU]	16.36	30.6019	6.62451	1	4	1.0727	1.10863	1.09706	1.0928	0.0127758	0.0363012
D5AIA1	ABC transporter, ATP binding protein OS=Streptococcus suis (strain GZ1) GN=SSGZ1_1109 PE=4 SV=1 - [D5AIA1_STRGZ]	46.62	29.3653	6.81494	5	11	0.871258	0.883377	0.831316	0.861984	0.0127388	0.0363012
A4VVT3	Uncharacterized protein OS=Streptococcus suis (strain 05ZYH33) GN=SSU05_1256 PE=4 SV=1 - [A4VVT3_STRSY]	41.98	34.3365	4.51318	8	8	0.942986	0.927442	0.950529	0.940319	0.0127229	0.0363012
A4VUF1	Threonine aldolase OS=Streptococcus suis (strain 05ZYH33) GN=SSU05_0774 PE=4 SV=1 - [A4VUF1_STRSY]	22.81	37.704	5.77002	8	6	0.83052	0.870906	0.807149	0.836192	0.0126783	0.0362992
B9WVX9	L-threonine dehydratase OS=Streptococcus suis 89/1591 GN=ilvA PE=3 SV=1 - [B9WVX9_STRSU]	33.65	46.0246	5.24951	6	11	1.24883	1.19407	1.17041	1.20443	0.0126611	0.0362992
D5AJK3	6-phosphogluconate dehydrogenase, decarboxylating OS=Streptococcus suis (strain GZ1) GN=SSGZ1_1562 PE=3 SV=1 - [D5AJK3_STRGZ]	50.53	52.2362	4.97021	6	5	1.19868	1.2111	1.28255	1.23078	0.0125825	0.0361684
F4ED37	Adapter protein MecA OS=Streptococcus suis ST3 GN=mecA PE=3 SV=1 - [F4ED37_STRSU]	36.67	27.9829	4.42432	6	9	0.924269	0.896776	0.887702	0.902916	0.01258	0.0361684
B9WTD8	FAD-dependent pyridine nucleotide-disulphide oxidoreductase OS=Streptococcus suis 89/1591 GN=SsuiDRAFT_3586 PE=4 SV=1 - [B9WTD8_STRSU]	60.88	49.1462	4.86865	6	17	1.16451	1.17201	1.11731	1.15128	0.012567	0.0361684
D5AIY0	Glycerate kinase OS=Streptococcus suis (strain GZ1) GN=SSGZ1_1339 PE=3 SV=1 - [D5AIY0_STRGZ]	18.13	39.8097	5.21143	2	5	0.923915	0.931922	0.948839	0.934892	0.012494	0.0361299
D5AFE4	50S ribosomal protein L17 OS=Streptococcus suis (strain GZ1) GN=rplQ PE=3 SV=1 - [D5AFE4_STRGZ]	58.59	14.4667	9.86182	5	9	1.15395	1.17366	1.11668	1.1481	0.0124889	0.0361299
M1VJV5	Putative rhamnosyltransferase OS=Streptococcus suis GN=cps20F PE=4 SV=1 - [M1VJV5_STRSU]	10.28	45.2651	7.73779	2	1	1.55532	1.50099	1.72311	1.59314	0.0124662	0.0361299
A0A075SH45	Phosphate ABC transporter permease OS=Streptococcus suis 6407 GN=ID09_05960 PE=3 SV=1 - [A0A075SH45_STRSU]	3.28	32.884	10.3159	2	1	0.668383	0.722484	0.591149	0.660672	0.012379	0.0360139
G7SK77	Orotate phosphoribosyltransferase OS=Streptococcus suis ST1 GN=pyrE PE=3 SV=1 - [G7SK77_STRSU]	44.23	22.876	5.90967	5	1	0.815683	0.837279	0.763786	0.805583	0.0123502	0.0360027
G5KYH5	Putative ABC transporter, ATP-binding protein OS=Streptococcus suis R61 GN=SSUR61_0702 PE=3 SV=1 - [G5KYH5_STRSU]	16.09	65.1171	5.52881	10	8	0.912094	0.909021	0.87687	0.899328	0.0122893	0.0358977
A4VUP5	Uncharacterized protein OS=Streptococcus suis (strain 05ZYH33) GN=SSU05_0868 PE=4 SV=1 - [A4VUP5_STRSY]	2.87	31.1945	4.75439	2	1	0.744592	0.769611	0.827341	0.780515	0.0122339	0.0358084
A0A075SSF5	Peptide ABC transporter substrate-binding protein OS=Streptococcus suis 6407 GN=ID09_07870 PE=4 SV=1 - [A0A075SSF5_STRSU]	35.14	34.6748	4.52588	8	6	1.12225	1.1157	1.16339	1.13378	0.0122162	0.0358084
A4VV82	ABC-type multidrug transport system, ATPase and permease component OS=Streptococcus suis (strain 05ZYH33) GN=SSU05_1055 PE=4 SV=1 - [A4VV82_STRSY]	11.59	7.61627	9.5249	6	1	0.751902	0.793559	0.696675	0.747378	0.0121134	0.0356001
B9WT11	PTS system, lactose-specific IIa component OS=Streptococcus suis 89/1591 GN=SsuiDRAFT_3732 PE=4 SV=1 - [B9WT11_STRSU]	9.52	11.5388	5.22412	4	1	1.49521	1.44102	1.33594	1.42405	0.011938	0.0351562
B9WXH0	DivIVA family protein OS=Streptococcus suis 89/1591 GN=SsuiDRAFT_2329 PE=4 SV=1 - [B9WXH0_STRSU]	59.83	26.2053	4.67822	3	1	1.1544	1.21025	1.15223	1.17229	0.0119289	0.0351562
D5AFV5	Zinc-containing alcohol dehydrogenase OS=Streptococcus suis (strain GZ1) GN=SSGZ1_0255 PE=3 SV=1 - [D5AFV5_STRGZ]	52.2	35.8992	5.21143	6	11	0.819753	0.874644	0.859235	0.851211	0.0118545	0.0350534
R4NKQ2	50S ribosomal protein L31 type B OS=Streptococcus suis TL13 GN=rpmE2 PE=3 SV=1 - [R4NKQ2_STRSU]	80	9.32868	9.23193	4	7	1.06614	1.09558	1.07582	1.07918	0.0117616	0.0348501
A0A075SCT4	Exopolysaccharide biosynthesis protein OS=Streptococcus suis 6407 GN=ID09_03670 PE=4 SV=1 - [A0A075SCT4_STRSU]	6.21	47.6881	9.40771	6	3	0.898135	0.881915	0.852385	0.877478	0.0117373	0.0348496
G5L2G2	Catabolite control protein A OS=Streptococcus suis R61 GN=ccpA PE=4 SV=1 - [G5L2G2_STRSU]	69.46	36.7642	5.8208	4	16	1.08142	1.10575	1.11931	1.10216	0.0115664	0.034413
A4VSN1	30S ribosomal protein S12 OS=Streptococcus suis (strain 05ZYH33) GN=rpsL PE=3 SV=1 - [RS12_STRSY]	40.15	15.1516	11.854	2	7	0.933663	0.934708	0.953452	0.940608	0.0115161	0.0343342
A1YSG1	ABC transporter (Fragment) OS=Streptococcus suis PE=3 SV=1 - [A1YSG1_STRSU]	53.09	18.0974	6.55127	10	7	1.13854	1.11274	1.09559	1.11562	0.0114539	0.0342194
Q9RHP9	Cysteine synthase OS=Streptococcus suis GN=cysM PE=3 SV=1 - [Q9RHP9_STRSU]	68.18	32.0186	4.91943	2	4	0.935998	0.922203	0.906712	0.921637	0.011452	0.0342194
D5AFZ4	Zinc-containing alcohol dehydrogenase OS=Streptococcus suis (strain GZ1) GN=SSGZ1_0294 PE=4 SV=1 - [D5AFZ4_STRGZ]	4.5	35.7137	8.55811	4	1	0.827126	0.827687	0.764773	0.806529	0.011446	0.0342194
D5AK52	3-isopropylmalate dehydrogenase OS=Streptococcus suis (strain GZ1) GN=leuB PE=3 SV=1 - [D5AK52_STRGZ]	29.89	36.9962	4.84326	7	6	1.32	1.32522	1.22864	1.29128	0.0113932	0.0342194
B9WVP1	Phospholipase D/Transphosphatidylase OS=Streptococcus suis 89/1591 GN=SsuiDRAFT_3037 PE=4 SV=1 - [B9WVP1_STRSU]	8.93	59.8922	7.89893	8	4	1.11162	1.16266	1.13748	1.13725	0.011332	0.0341379
D5AGX6	Putative extramembranal protein, DltD protein OS=Streptococcus suis (strain GZ1) GN=SSGZ1_0632 PE=4 SV=1 - [D5AGX6_STRGZ]	17.81	48.8736	8.85107	8	6	0.867852	0.82579	0.875298	0.856314	0.0113105	0.0341379
D5AFS0	Peptide methionine sulfoxide reductase OS=Streptococcus suis (strain GZ1) GN=SSGZ1_0220 PE=3 SV=1 - [D5AFS0_STRGZ]	35.26	35.6024	4.86865	8	8	0.874636	0.861981	0.905065	0.880561	0.0112651	0.0340787
D5AF52	DNA polymerase III subunit beta OS=Streptococcus suis (strain GZ1) GN=SSGZ1_0002 PE=4 SV=1 - [D5AF52_STRGZ]	34.13	41.936	5.2749	4	12	1.1885	1.16311	1.12935	1.16032	0.0112291	0.0340412
G8DU26	ORF1/2Z (Fragment) OS=Streptococcus suis PE=4 SV=1 - [G8DU26_STRSU]	41.62	21.4272	6.80029	27	8	1.36615	1.29629	1.25436	1.3056	0.0111919	0.0339998
D5AGN2	Regulatory protein, GntR OS=Streptococcus suis (strain GZ1) GN=SSGZ1_0532 PE=4 SV=1 - [D5AGN2_STRGZ]	56.35	14.4524	5.05908	4	6	1.24422	1.29641	1.20528	1.24864	0.0110846	0.0337449
B9WX53	Glyceraldehyde-3-phosphate dehydrogenase OS=Streptococcus suis 89/1591 GN=SsuiDRAFT_2438 PE=3 SV=1 - [B9WX53_STRSU]	90.48	35.8034	5.70654	5	2	0.799711	0.830554	0.756015	0.795427	0.0109892	0.0335252
D5AEY1	Uncharacterized protein OS=Streptococcus suis (strain GZ1) GN=SSGZ1_1918 PE=4 SV=1 - [D5AEY1_STRGZ]	32.43	12.6515	4.76709	6	3	1.17777	1.25741	1.23008	1.22176	0.0109198	0.033384
D5AJR3	3-oxoacyl-[acyl-carrier-protein] synthase 2 OS=Streptococcus suis (strain GZ1) GN=SSGZ1_1622 PE=3 SV=1 - [D5AJR3_STRGZ]	59.85	43.7098	5.31299	4	1	1.28357	1.22662	1.32837	1.27952	0.010914	0.033384
D5AGC9	Cell division protein ftsA OS=Streptococcus suis (strain GZ1) GN=SSGZ1_0429 PE=3 SV=1 - [D5AGC9_STRGZ]	58.17	50.3312	4.86865	10	21	0.95037	0.956556	0.938089	0.948338	0.0108554	0.0333284
A0A075SFR8	GTPase HflX OS=Streptococcus suis 6407 GN=hflX PE=3 SV=1 - [A0A075SFR8_STRSU]	24.28	47.0533	5.41455	8	9	0.900045	0.876294	0.913376	0.896572	0.0108159	0.0332779
C0SPL3	DNA gyrase subunit B OS=Streptococcus suis GN=gyrB PE=3 SV=1 - [C0SPL3_STRSU]	45.38	72.4057	5.16064	5	2	0.698865	0.773164	0.673778	0.715269	0.0108052	0.0332779
G8DU46	Cps1/2R OS=Streptococcus suis GN=cps14R PE=4 SV=1 - [G8DU46_STRSU]	53.58	42.4546	5.31299	6	17	1.17742	1.18103	1.24185	1.2001	0.0107338	0.0331668
G7SHG1	UDP-N-acetylmuramyl tripeptide synthase OS=Streptococcus suis D12 GN=SSUD12_1451 PE=4 SV=1 - [G7SHG1_STRSU]	16.55	49.2493	6.354	1	1	1.29191	1.24649	1.35366	1.29736	0.0107336	0.0331668
G7SHA6	Thymidylate kinase OS=Streptococcus suis D12 GN=tmk PE=3 SV=1 - [G7SHA6_STRSU]	35.85	23.8796	5.17334	5	1	3.3469	3.28658	2.66145	3.09831	0.0107298	0.0331668
A4US51	Inosine-5'-monophosphate dehydrogenase OS=Streptococcus suis PE=4 SV=1 - [A4US51_STRSU]	45.6	33.4742	4.4751	28	1	0.784298	0.823073	0.849125	0.818832	0.0106349	0.0330736
D5AH25	FAD-dependent pyridine nucleotide-disulfide oxidoreductase:Pyridine nucleotide-disulfide oxidoreductase dimerization region OS=Streptococcus suis (strain GZ1) GN=SSGZ1_0681 PE=3 SV=1 - [D5AH25_STRGZ]	38.81	47.1515	5.13525	9	11	1.03842	1.02671	1.03473	1.03329	0.0105982	0.0330307
D5AH06	Uncharacterized protein OS=Streptococcus suis (strain GZ1) GN=SSGZ1_0662 PE=4 SV=1 - [D5AH06_STRGZ]	16.64	61.93	5.74463	4	10	0.894979	0.88351	0.919005	0.899164	0.0105861	0.0330307
G5L0L0	GTP pyrophosphokinase OS=Streptococcus suis R61 GN=SSUR61_1639 PE=3 SV=1 - [G5L0L0_STRSU]	31.92	83.2928	7.56201	1	1	0.745994	0.77703	0.823695	0.78224	0.0105826	0.0330307
B9WTI5	Large-conductance mechanosensitive channel OS=Streptococcus suis 89/1591 GN=SsuiDRAFT_3452 PE=4 SV=1 - [B9WTI5_STRSU]	39.67	13.0202	9.27588	4	1	1.38533	1.48686	1.34725	1.40648	0.0103445	0.0324502
A4VX34	UPF0154 protein SSU05_1707 OS=Streptococcus suis (strain 05ZYH33) GN=SSU05_1707 PE=3 SV=1 - [Y1707_STRSY]	41.03	8.64782	10.1694	3	2	0.739348	0.80382	0.720886	0.754684	0.010339	0.0324502
Q204C2	IgG binding protein OS=Streptococcus suis PE=4 SV=1 - [Q204C2_STRSU]	37.31	36.7756	5.0083	11	10	0.671999	0.769434	0.729717	0.723716	0.0103202	0.0324502
G7SJM3	Pyridoxal kinase OS=Streptococcus suis ST1 GN=SSUST1_1456 PE=4 SV=1 - [G7SJM3_STRSU]	10.32	30.9169	4.4751	7	2	0.887634	0.841365	0.848608	0.859202	0.0102547	0.0323797
A0A075SM50	Ascorbate 6-phosphate lactonase OS=Streptococcus suis 6407 GN=ID09_10740 PE=4 SV=1 - [A0A075SM50_STRSU]	3.02	65.2573	5.5542	1	1	0.724132	0.799131	0.720702	0.747988	0.0101547	0.0321343
B9WV34	Uncharacterized protein OS=Streptococcus suis 89/1591 GN=SsuiDRAFT_3258 PE=4 SV=1 - [B9WV34_STRSU]	15.7	14.6019	4.93213	4	2	1.27857	1.20668	1.29049	1.25858	0.0100924	0.0320073
D5AJK4	Uncharacterized protein OS=Streptococcus suis (strain GZ1) GN=SSGZ1_1563 PE=4 SV=1 - [D5AJK4_STRGZ]	65.92	20.2071	4.2085	8	8	1.05356	1.07592	1.0701	1.06652	0.00998339	0.0317313
G7SIF4	Amino acid ABC transporter, amino acid-binding protein/permease protein OS=Streptococcus suis D12 GN=SSUD12_1854 PE=4 SV=1 - [G7SIF4_STRSU]	25.91	57.3135	4.89404	10	1	1.66702	1.86453	1.94532	1.82562	0.00987553	0.0314578
A4W496	Glutamate--tRNA ligase OS=Streptococcus suis (strain 98HAH33) GN=gltX PE=3 SV=2 - [SYE_STRS2]	46.69	55.498	5.021	10	7	0.962783	0.952275	0.965301	0.96012	0.00985825	0.0314578
A4VSS5	Uncharacterized protein conserved in bacteria OS=Streptococcus suis (strain 05ZYH33) GN=SSU05_0196 PE=4 SV=1 - [A4VSS5_STRSY]	22.1	61.2382	4.90674	7	11	1.11502	1.15384	1.11582	1.12823	0.00982749	0.0314436
A0A075SNC6	Ribose-phosphate pyrophosphokinase OS=Streptococcus suis 6407 GN=prs PE=3 SV=1 - [A0A075SNC6_STRSU]	34.78	35.3025	6.7417	5	11	0.79346	0.780831	0.843973	0.806088	0.00975168	0.0312704
B9WTP7	Isoleucyl-tRNA synthetase, putative OS=Streptococcus suis 89/1591 GN=SsuiDRAFT_3514 PE=4 SV=1 - [B9WTP7_STRSU]	91.8	6.78645	4.65283	4	7	1.31993	1.24064	1.33718	1.29925	0.00972416	0.0312516
B9WTY6	Tellurite resistance protein TehB OS=Streptococcus suis 89/1591 GN=SsuiDRAFT_3178 PE=4 SV=1 - [B9WTY6_STRSU]	20.98	33.2676	5.35107	10	6	0.907008	0.912233	0.933728	0.917656	0.00971594	0.0312516
D5AKA8	Ribosomal RNA small subunit methyltransferase A OS=Streptococcus suis (strain GZ1) GN=rsmA PE=3 SV=1 - [D5AKA8_STRGZ]	40.4	34.201	7.60596	7	12	1.08461	1.06012	1.07032	1.07168	0.00968007	0.0312491
G7SJ69	2-keto-3-deoxy-6-phosphogluconate aldolase OS=Streptococcus suis ST1 GN=SSUST1_0796 PE=4 SV=1 - [G7SJ69_STRSU]	16.5	21.6151	4.83057	2	2	1.38076	1.32881	1.26902	1.32619	0.00965315	0.0312321
D5AIS3	Arsenate reductase OS=Streptococcus suis (strain GZ1) GN=SSGZ1_1282 PE=4 SV=1 - [D5AIS3_STRGZ]	18.64	13.9442	5.18604	1	2	0.776513	0.833825	0.829738	0.813359	0.00964188	0.0312321
B9WXU7	Isopentenyl-diphosphate delta-isomerase OS=Streptococcus suis 89/1591 GN=fni PE=3 SV=1 - [B9WXU7_STRSU]	28.77	40.0634	6.13818	9	10	0.907978	0.870721	0.879165	0.885955	0.00963888	0.0312321
F4EE79	Uncharacterized protein OS=Streptococcus suis ST3 GN=SSUST3_0656 PE=4 SV=1 - [F4EE79_STRSU]	63.54	11.0508	6.78564	3	5	1.05246	1.05468	1.07107	1.0594	0.00961688	0.0312321
A0A075SCM9	Peroxiredoxin OS=Streptococcus suis 6407 GN=ID09_03365 PE=4 SV=1 - [A0A075SCM9_STRSU]	20.63	13.9771	5.04639	1	2	1.08807	1.11406	1.12412	1.10875	0.00961527	0.0312321
A4VWY7	Histidine kinase OS=Streptococcus suis (strain 05ZYH33) GN=SSU05_1660 PE=4 SV=1 - [A4VWY7_STRSY]	12.77	52.8973	5.2749	3	2	1.14433	1.12247	1.10229	1.12303	0.00959363	0.0312321
D5AI48	Phosphoenolpyruvate-protein phosphotransferase OS=Streptococcus suis (strain GZ1) GN=SSGZ1_1056 PE=3 SV=1 - [D5AI48_STRGZ]	65.34	63.0448	4.69092	8	28	0.901448	0.906434	0.872746	0.893543	0.00958388	0.0312321
B9WX78	Neprilysin (Fragment) OS=Streptococcus suis 89/1591 GN=SsuiDRAFT_2574 PE=4 SV=1 - [B9WX78_STRSU]	35	69.6608	4.729	1	1	1.39165	1.28968	1.39946	1.36026	0.0094987	0.0312224
A4VW30	Recombination protein RecR OS=Streptococcus suis (strain 05ZYH33) GN=recR PE=3 SV=1 - [RECR_STRSY]	28.79	21.6941	4.88135	3	4	0.84313	0.828803	0.878267	0.850067	0.00946863	0.0311946
D5AIS8	Type I restriction enzyme EcoEI M protein OS=Streptococcus suis (strain GZ1) GN=SSGZ1_1287 PE=4 SV=1 - [D5AIS8_STRGZ]	40.66	56.7386	5.04639	2	15	0.922899	0.891861	0.899627	0.904796	0.00945769	0.0311946
A0A075SLP0	UDP-N-acetylglucosamine:UDP-P N-acetylglucosaminyl-1-P transferase OS=Streptococcus suis 6407 GN=ID09_09605 PE=4 SV=1 - [A0A075SLP0_STRSU]	6.41	43.1229	9.75928	8	3	0.684091	0.665101	0.570111	0.639768	0.0094437	0.0311946
A0A075SII2	GntR family transcriptional regulator OS=Streptococcus suis 6407 GN=ID09_06210 PE=4 SV=1 - [A0A075SII2_STRSU]	24.37	26.981	5.65576	6	6	0.865737	0.874712	0.828802	0.856417	0.0094379	0.0311946
A0A075SIN2	Foldase protein PrsA OS=Streptococcus suis 6407 GN=prsA PE=3 SV=1 - [A0A075SIN2_STRSU]	60.43	35.2168	5.08447	6	9	0.94386	0.944927	0.959223	0.949337	0.00942236	0.0311946
A0A075STN0	DNA polymerase III PolC-type OS=Streptococcus suis 6407 GN=polC PE=3 SV=1 - [A0A075STN0_STRSU]	14.83	164.063	5.16064	10	18	0.814655	0.868403	0.837711	0.840257	0.00936428	0.0311946
G7SG51	Glutamine--fructose-6-phosphate aminotransferase [isomerizing] OS=Streptococcus suis D12 GN=glmS PE=3 SV=1 - [G7SG51_STRSU]	40.8	65.0823	5.13525	9	20	1.24391	1.33092	1.33366	1.30283	0.00933932	0.0311946
A4VZF0	50S ribosomal protein L28 OS=Streptococcus suis (strain 98HAH33) GN=rpmB PE=3 SV=1 - [RL28_STRS2]	53.23	6.8798	11.1948	1	4	1.18705	1.16017	1.22364	1.19029	0.00921508	0.0308523
A4VZE7	Probable DNA-directed RNA polymerase subunit delta OS=Streptococcus suis (strain 98HAH33) GN=rpoE PE=3 SV=1 - [RPOE_STRS2]	41.81	20.5605	4.25928	6	5	1.15893	1.19974	1.22277	1.19381	0.00914858	0.0307009
G5L1V8	Uncharacterized protein OS=Streptococcus suis R61 GN=SSUR61_1580 PE=4 SV=1 - [G5L1V8_STRSU]	42.17	9.79198	5.03369	3	4	1.17474	1.22611	1.24348	1.21477	0.00910651	0.030631
A4VZM7	Ribonuclease Y OS=Streptococcus suis (strain 98HAH33) GN=rny PE=3 SV=1 - [RNY_STRS2]	51.77	60.502	5.68115	5	27	0.860594	0.899312	0.885667	0.881858	0.0090852	0.0306307
B9WYE4	Uncharacterized protein OS=Streptococcus suis 89/1591 GN=SsuiDRAFT_2002 PE=4 SV=1 - [B9WYE4_STRSU]	21.97	20.2032	5.10986	8	3	0.840165	0.812409	0.865726	0.839433	0.00906864	0.0306307
D5AF24	Putative MutT/NudX family protein OS=Streptococcus suis (strain GZ1) GN=SSGZ1_1961 PE=4 SV=1 - [D5AF24_STRGZ]	39.16	16.6316	5.03369	6	4	1.30709	1.39843	1.42702	1.37751	0.00905406	0.0306307
A0A075SJX8	PTS N-acetylgalactosamine transporter subunit IIA OS=Streptococcus suis 6407 GN=ID09_06460 PE=4 SV=1 - [A0A075SJX8_STRSU]	10.49	15.4622	4.4751	4	1	1.64238	1.49881	1.69425	1.61181	0.0090049	0.0305743
F4EEN1	Transcriptional regulator OS=Streptococcus suis ST3 GN=SSUST3_0732 PE=4 SV=1 - [F4EEN1_STRSU]	51.49	15.7624	9.70068	11	7	1.20843	1.2596	1.29108	1.25303	0.00893909	0.0304224
D5AIP3	Ferrous iron transport protein A OS=Streptococcus suis (strain GZ1) GN=SSGZ1_1251 PE=4 SV=1 - [D5AIP3_STRGZ]	29.59	19.0412	9.37842	7	4	1.37932	1.27687	1.36793	1.34137	0.00889889	0.0303572
A4VXD5	Transcriptional regulator OS=Streptococcus suis (strain 05ZYH33) GN=SSU05_1808 PE=4 SV=1 - [A4VXD5_STRSY]	59.03	16.6807	8.85107	7	7	1.10142	1.14127	1.12756	1.12342	0.00884952	0.0302603
B9WY93	Binding-protein-dependent transport systems inner membrane component OS=Streptococcus suis 89/1591 GN=SsuiDRAFT_2030 PE=3 SV=1 - [B9WY93_STRSU]	11.74	25.1947	8.36768	5	3	0.808307	0.749893	0.736061	0.764754	0.00874121	0.029961
A4W0U7	4-hydroxy-tetrahydrodipicolinate reductase OS=Streptococcus suis (strain 98HAH33) GN=dapB PE=3 SV=1 - [DAPB_STRS2]	52.55	27.3332	5.13525	8	10	0.896011	0.873192	0.907639	0.89228	0.00870676	0.0299139
C5W022	IgM protease OS=Streptococcus suis (strain P1/7) GN=ide PE=1 SV=1 - [IGMDE_STRSE]	11.74	123.639	4.42432	7	10	1.19898	1.15805	1.21941	1.19215	0.00870125	0.0299139
R4NKX9	Alanine--tRNA ligase OS=Streptococcus suis TL13 GN=alaS PE=3 SV=1 - [R4NKX9_STRSU]	39.11	96.1838	4.98291	2	1	0.800957	0.833523	0.769043	0.801174	0.00865108	0.0298649
B9WVT4	Putative gluconeogenesis factor OS=Streptococcus suis 89/1591 GN=SsuiDRAFT_2847 PE=3 SV=1 - [B9WVT4_STRSU]	20.06	35.6752	5.14795	4	5	0.766904	0.778804	0.703689	0.749799	0.00856807	0.0296492
U5UIC3	DNA repair protein radA OS=Streptococcus suis T15 GN=sms PE=3 SV=1 - [U5UIC3_STRSU]	21.41	43.2808	5.52881	8	7	0.859206	0.891954	0.852012	0.867724	0.00852467	0.0295699
Q8VUN5	Putative mercuric resisitant regulatory protein OS=Streptococcus suis GN=merR PE=4 SV=1 - [Q8VUN5_STRSU]	31.62	15.473	5.42725	6	3	0.817318	0.804029	0.754031	0.791793	0.00845435	0.0293967
A4VYP6	50S ribosomal protein L2 OS=Streptococcus suis (strain 98HAH33) GN=rplB PE=3 SV=1 - [RL2_STRS2]	68.59	29.8442	10.6968	3	19	1.02385	1.02024	1.02789	1.024	0.00837822	0.0292023
D5AHN7	Glucose-1-phosphate adenylyltransferase OS=Streptococcus suis (strain GZ1) GN=glgC PE=3 SV=1 - [D5AHN7_STRGZ]	51.73	41.3823	5.19873	7	14	1.05964	1.07448	1.08212	1.07208	0.00828038	0.0289312
B9WWU7	50S ribosomal protein L9 OS=Streptococcus suis 89/1591 GN=rplI PE=3 SV=1 - [B9WWU7_STRSU]	60	16.4941	9.30518	6	10	1.18181	1.13436	1.17668	1.16428	0.00827354	0.0289312
F4EFI9	ADP-glucose pyrophosphorylase OS=Streptococcus suis ST3 GN=SSUST3_1048 PE=4 SV=1 - [F4EFI9_STRSU]	48.25	42.0365	7.41553	3	14	1.13192	1.10998	1.09653	1.11281	0.00825465	0.0289312
F4EDG2	ABC transporter OS=Streptococcus suis ST3 GN=SSUST3_0542 PE=3 SV=1 - [F4EDG2_STRSU]	50.65	25.7356	5.77002	4	1	0.761975	0.81057	0.739698	0.770748	0.00822749	0.0289312
G5KZ67	50S ribosomal protein L21 OS=Streptococcus suis R61 GN=rplU PE=3 SV=1 - [G5KZ67_STRSU]	55.77	11.2172	9.86182	3	4	0.97726	0.976194	0.982472	0.978642	0.00814612	0.0287405
B9WTH5	ABC transporter related protein OS=Streptococcus suis 89/1591 GN=SsuiDRAFT_3442 PE=4 SV=1 - [B9WTH5_STRSU]	50.64	26.1067	5.43994	7	9	1.08423	1.08832	1.11184	1.09479	0.00813877	0.0287405
D5AHE6	Tagatose-6-phosphate kinase OS=Streptococcus suis (strain GZ1) GN=SSGZ1_0804 PE=3 SV=1 - [D5AHE6_STRGZ]	33.66	32.4516	4.62744	8	5	0.856471	0.837	0.804477	0.832649	0.00811327	0.0287405
D5AF84	Uncharacterized protein OS=Streptococcus suis (strain GZ1) GN=SSGZ1_0034 PE=4 SV=1 - [D5AF84_STRGZ]	18.18	30.3308	7.18115	1	4	0.838847	0.822306	0.870397	0.84385	0.00806231	0.028655
A4VVQ5	Uncharacterized protein OS=Streptococcus suis (strain 05ZYH33) GN=SSU05_1228 PE=4 SV=1 - [A4VVQ5_STRSY]	29.41	3.93104	4.43701	3	1	1.48024	1.3517	1.40868	1.41354	0.00798866	0.0284633
A4VVR8	Uncharacterized protein OS=Streptococcus suis (strain 05ZYH33) GN=SSU05_1241 PE=4 SV=1 - [A4VVR8_STRSY]	61.33	17.5227	4.4624	5	8	1.20278	1.20477	1.26412	1.22389	0.00798049	0.0284633
D5AK12	Sulfate-transporting ATPase OS=Streptococcus suis (strain GZ1) GN=SSGZ1_1721 PE=4 SV=1 - [D5AK12_STRGZ]	47.62	42.3427	6.29053	1	5	0.845584	0.826822	0.790779	0.821062	0.00797984	0.0284633
A4VTL9	ATPases with chaperone activity, ATP-binding subunit OS=Streptococcus suis (strain 05ZYH33) GN=SSU05_0492 PE=3 SV=1 - [A4VTL9_STRSY]	40.16	82.5705	5.70654	10	24	0.913332	0.926007	0.936524	0.925288	0.00795734	0.0284633
U5ULF4	Uncharacterized protein OS=Streptococcus suis T15 GN=T15_2080 PE=4 SV=1 - [U5ULF4_STRSU]	46.54	29.4989	5.0083	8	10	0.858818	0.89036	0.851469	0.866882	0.00793491	0.0284633
D5AIY1	HAD-superfamily hydrolase OS=Streptococcus suis (strain GZ1) GN=SSGZ1_1340 PE=4 SV=1 - [D5AIY1_STRGZ]	32.41	24.1212	4.90674	8	5	1.36387	1.31915	1.26588	1.3163	0.00792273	0.0284633
A0A075SGH1	RNA-binding protein OS=Streptococcus suis 6407 GN=ID09_02100 PE=4 SV=1 - [A0A075SGH1_STRSU]	42.28	14.0955	8.32373	4	5	1.21448	1.20978	1.27446	1.23291	0.00789781	0.0284633
G7SFQ5	Riboflavin biosynthesis protein OS=Streptococcus suis D12 GN=ribC PE=3 SV=1 - [G7SFQ5_STRSU]	11.73	34.8847	5.36377	4	1	1.2688	1.25082	1.19769	1.2391	0.00787874	0.0284633
G7SJS1	Uncharacterized protein OS=Streptococcus suis ST1 GN=SSUST1_1999 PE=4 SV=1 - [G7SJS1_STRSU]	24.78	13.5228	4.99561	2	2	1.25937	1.21068	1.28762	1.25255	0.00782447	0.0284401
A4VUK7	ATPase component of ABC transporters with duplicated ATPase domains OS=Streptococcus suis (strain 05ZYH33) GN=SSU05_0830 PE=4 SV=1 - [A4VUK7_STRSY]	27.49	70.8549	5.23682	8	15	0.946506	0.927159	0.933529	0.935731	0.00775398	0.028255
F4ECD4	Lipoprotein OS=Streptococcus suis ST3 GN=SSUST3_1613 PE=3 SV=1 - [F4ECD4_STRSU]	56.89	31.0125	4.66553	8	11	0.90562	0.892142	0.872107	0.889956	0.00773657	0.028255
U5UIR9	Uncharacterized protein OS=Streptococcus suis T15 GN=T15_1346 PE=4 SV=1 - [U5UIR9_STRSU]	6.31	12.2484	10.6675	2	1	0.642802	0.721677	0.723501	0.695994	0.00756962	0.0277233
D5AI72	Putative ribose 5-phosphate isomerase OS=Streptococcus suis (strain GZ1) GN=SSGZ1_1080 PE=4 SV=1 - [D5AI72_STRGZ]	16.91	22.7454	4.95752	3	3	1.42969	1.40527	1.31909	1.38468	0.00751884	0.0276073
D5AK07	tRNA/rRNA methyltransferase OS=Streptococcus suis (strain GZ1) GN=SSGZ1_1716 PE=4 SV=1 - [D5AK07_STRGZ]	36.36	26.1939	8.27979	8	7	0.800062	0.785023	0.840495	0.808527	0.0074001	0.0272407
D5AGN8	Lipolytic enzyme, G-D-S-L OS=Streptococcus suis (strain GZ1) GN=SSGZ1_0538 PE=4 SV=1 - [D5AGN8_STRGZ]	15.12	23.1795	4.79248	3	2	1.2091	1.16634	1.16065	1.1787	0.00724322	0.0267314
B9WU75	Signal peptidase I OS=Streptococcus suis 89/1591 GN=SsuiDRAFT_3398 PE=3 SV=1 - [B9WU75_STRSU]	32.54	23.87	4.99561	3	2	1.0986	1.10132	1.12791	1.10928	0.00723741	0.0267314
G7SL63	Glucokinase OS=Streptococcus suis ST1 GN=glkA PE=4 SV=1 - [G7SL63_STRSU]	50.47	33.3572	4.91943	30	12	0.839612	0.866022	0.819265	0.841633	0.00722578	0.0267314
Q4R0Z1	Uncharacterized protein OS=Streptococcus suis PE=4 SV=1 - [Q4R0Z1_STRSU]	7.64	16.2116	6.01123	7	1	0.848808	0.839036	0.801175	0.829673	0.00719443	0.0267314
A0A075SL86	ABC transporter ATP-binding protein OS=Streptococcus suis 6407 GN=ID09_11480 PE=3 SV=1 - [A0A075SL86_STRSU]	50	60.9341	4.85596	9	22	1.06748	1.05038	1.0632	1.06035	0.00716595	0.0267196
B9WVU2	Inner-membrane translocator OS=Streptococcus suis 89/1591 GN=SsuiDRAFT_2777 PE=4 SV=1 - [B9WVU2_STRSU]	8.47	31.5483	9.37842	4	2	1.17287	1.22358	1.178	1.19148	0.00700969	0.0262046
A4W4A9	Glycerol-3-phosphate dehydrogenase [NAD(P)+] OS=Streptococcus suis (strain 98HAH33) GN=gpsA PE=3 SV=1 - [GPDA_STRS2]	60.36	36.7601	5.78271	7	9	1.07383	1.07886	1.09687	1.08319	0.00699636	0.0262046
A4W292	Adenine phosphoribosyltransferase OS=Streptococcus suis (strain 98HAH33) GN=apt PE=3 SV=1 - [APT_STRS2]	66.47	18.6656	4.91943	3	10	1.20914	1.19591	1.25683	1.22063	0.00695776	0.026146
A4VXA7	Mannose-specific PTS IID OS=Streptococcus suis (strain 05ZYH33) GN=SSU05_1780 PE=4 SV=1 - [A4VXA7_STRSY]	28.05	33.2296	7.41553	8	8	1.23508	1.30424	1.24304	1.26079	0.00694588	0.026146
G7SP60	Proline--tRNA ligase OS=Streptococcus suis ST1 GN=proS PE=3 SV=1 - [G7SP60_STRSU]	45.85	67.8695	4.85596	2	1	0.883192	0.859109	0.843795	0.862032	0.00683655	0.025825
A4VUA8	DNA helicase OS=Streptococcus suis (strain 05ZYH33) GN=SSU05_0731 PE=4 SV=1 - [A4VUA8_STRSY]	20.42	85.3914	5.60498	10	15	0.775648	0.831758	0.80571	0.804372	0.0067973	0.0257441
U5UDU8	UDP-N-acetylglucosamine 1-carboxyvinyltransferase OS=Streptococcus suis T15 GN=murA PE=3 SV=1 - [U5UDU8_STRSU]	52.46	45.7658	5.85889	7	15	0.812095	0.858525	0.840122	0.836914	0.00678139	0.0257441
A4VVU8	Cytidylate kinase OS=Streptococcus suis (strain 05ZYH33) GN=cmk PE=3 SV=1 - [KCY_STRSY]	69.33	24.702	4.88135	6	10	0.922274	0.940627	0.936225	0.933042	0.00675705	0.0257267
A4VW05	Membrane protein involved in the export of O-antigen and teichoic acid OS=Streptococcus suis (strain 05ZYH33) GN=SSU05_1328 PE=4 SV=1 - [A4VW05_STRSY]	1.28	61.0375	9.5542	9	1	0.880958	0.847923	0.879123	0.869335	0.00666262	0.0254343
A4VVK3	ATP synthase subunit b OS=Streptococcus suis (strain 05ZYH33) GN=atpF PE=3 SV=1 - [ATPF_STRSY]	63.1	18.8992	4.91943	3	11	1.02851	1.0292	1.02232	1.02668	0.00665427	0.0254343
D5AII3	Uncharacterized protein OS=Streptococcus suis (strain GZ1) GN=SSGZ1_1191 PE=4 SV=1 - [D5AII3_STRGZ]	45.9	6.84757	9.31982	7	2	2.27058	2.18464	2.54664	2.33396	0.00663447	0.0254343
D5AI35	Glucose-6-phosphate 1-dehydrogenase OS=Streptococcus suis (strain GZ1) GN=zwf PE=3 SV=1 - [D5AI35_STRGZ]	40.4	56.6394	5.94775	8	16	1.17007	1.15533	1.12792	1.1511	0.00661354	0.0254343
B9WVN5	Uncharacterized protein OS=Streptococcus suis 89/1591 GN=SsuiDRAFT_3031 PE=4 SV=1 - [B9WVN5_STRSU]	29.52	25.5135	5.5415	7	3	0.946896	0.933519	0.948074	0.94283	0.00660068	0.0254343
D5AKC5	3H domain containing protein OS=Streptococcus suis (strain GZ1) GN=SSGZ1_1834 PE=4 SV=1 - [D5AKC5_STRGZ]	46.02	19.2241	5.75732	8	7	1.14104	1.17919	1.14192	1.15405	0.0065946	0.0254343
A4W104	Tyrosine recombinase XerS OS=Streptococcus suis (strain 98HAH33) GN=xerS PE=3 SV=2 - [XERS_STRS2]	5.9	41.4597	8.83643	8	1	0.68911	0.63255	0.586605	0.636088	0.0065701	0.0254343
G7SJ55	Galactokinase OS=Streptococcus suis ST1 GN=galK PE=3 SV=1 - [G7SJ55_STRSU]	2.33	42.8306	4.86865	6	1	0.733421	0.764876	0.688885	0.729061	0.00655513	0.0254343
B9WVU8	Sucrose phosphorylase OS=Streptococcus suis 89/1591 GN=SsuiDRAFT_2783 PE=4 SV=1 - [B9WVU8_STRSU]	6.22	55.7309	4.86865	5	2	0.671776	0.663607	0.579838	0.638407	0.00653679	0.0254343
Q8VUN2	Superoxide dismutase OS=Streptococcus suis GN=sodA PE=3 SV=1 - [Q8VUN2_STRSU]	53	22.8866	6.59521	1	3	1.31644	1.37695	1.4203	1.37123	0.00651786	0.0254343
A4VZG2	50S ribosomal protein L19 OS=Streptococcus suis (strain 98HAH33) GN=rplS PE=3 SV=1 - [RL19_STRS2]	58.26	13.1353	10.9312	3	7	1.05346	1.06855	1.05506	1.05902	0.00651062	0.0254343
U5UC02	Protein RecA OS=Streptococcus suis T15 GN=recA PE=3 SV=1 - [U5UC02_STRSU]	54.45	40.7803	5.26221	25	17	0.852422	0.88288	0.846426	0.860576	0.00648816	0.0254343
A4W0W9	Serine hydroxymethyltransferase OS=Streptococcus suis (strain 98HAH33) GN=glyA PE=3 SV=1 - [GLYA_STRS2]	46.3	45.4755	5.94775	7	18	0.807878	0.854804	0.822669	0.828451	0.00645633	0.0254343
A0A075SP86	UPF0237 protein ID09_01515 OS=Streptococcus suis 6407 GN=ID09_01515 PE=3 SV=1 - [A0A075SP86_STRSU]	35.23	9.58499	4.93213	6	3	1.08912	1.11814	1.10589	1.10438	0.00643115	0.0254251
M3T1R0	Sialic acid biosynthesis protein NeuD OS=Streptococcus suis GN=cps2R PE=4 SV=1 - [M3T1R0_STRSU]	44.23	22.5925	5.37646	2	2	1.24407	1.21009	1.18507	1.21308	0.00637722	0.0252811
A0A075SJ04	Uncharacterized protein OS=Streptococcus suis 6407 GN=ID09_04750 PE=4 SV=1 - [A0A075SJ04_STRSU]	26.5	30.8962	4.84326	7	6	0.920681	0.934713	0.938751	0.931381	0.00630798	0.0250755
Q9AHI5	Putative folylpolyglutamate synthetase OS=Streptococcus suis PE=3 SV=1 - [Q9AHI5_STRSU]	30.14	46.923	4.75439	6	5	0.78343	0.835987	0.807345	0.80892	0.00626223	0.0249624
A4W2H3	SsrA-binding protein OS=Streptococcus suis (strain 98HAH33) GN=smpB PE=3 SV=1 - [SSRP_STRS2]	41.94	17.5895	9.87646	4	6	1.13577	1.12986	1.1667	1.14411	0.00622547	0.0248846
A4VZG6	Aspartyl/glutamyl-tRNA(Asn/Gln) amidotransferase subunit B OS=Streptococcus suis (strain 98HAH33) GN=gatB PE=3 SV=1 - [GATB_STRS2]	53.65	53.1511	5.16064	7	22	0.918141	0.901478	0.92402	0.914547	0.00618334	0.0247849
U5UHD9	Lipopolysaccharide biosynthesis protein OS=Streptococcus suis T15 GN=T15_0683 PE=4 SV=1 - [U5UHD9_STRSU]	21.82	77.266	6.27783	6	16	0.937828	0.920595	0.935628	0.93135	0.00616491	0.0247798
A4VU40	Initiation-control protein YabA OS=Streptococcus suis (strain 05ZYH33) GN=SSU05_0663 PE=3 SV=1 - [YABA_STRSY]	26.67	12.265	4.95752	3	2	0.823332	0.774231	0.773367	0.79031	0.00614424	0.0247657
A0A075SU95	NUDIX hydrolase OS=Streptococcus suis 6407 GN=ID09_11300 PE=3 SV=1 - [A0A075SU95_STRSU]	10.46	17.377	5.21143	4	1	1.59838	1.60641	1.47103	1.55861	0.00610582	0.0246798
A4W1D9	Orotidine 5'-phosphate decarboxylase OS=Streptococcus suis (strain 98HAH33) GN=pyrF PE=3 SV=1 - [PYRF_STRS2]	47.19	25.3228	5.46533	6	7	0.761371	0.802598	0.815069	0.793013	0.00608857	0.0246792
A0A075SIA8	Cell division protein FtsK OS=Streptococcus suis 6407 GN=ID09_03435 PE=4 SV=1 - [A0A075SIA8_STRSU]	10.17	86.765	5.31299	8	7	0.919689	0.895222	0.910615	0.908509	0.00603712	0.0245396
B9WWL5	Uncharacterized protein OS=Streptococcus suis 89/1591 GN=SsuiDRAFT_2426 PE=4 SV=1 - [B9WWL5_STRSU]	12.68	16.1553	4.70361	6	1	1.27074	1.30005	1.35282	1.30787	0.0060288	0.0245396
G5L3G1	PilT family ATPase OS=Streptococcus suis R61 GN=SSUR61_0158 PE=4 SV=1 - [G5L3G1_STRSU]	35.61	22.8876	4.84326	1	1	1.3255	1.33166	1.25755	1.3049	0.00600988	0.0245396
B9WWS0	Binding-protein-dependent transport systems inner membrane component OS=Streptococcus suis 89/1591 GN=SsuiDRAFT_2594 PE=3 SV=1 - [B9WWS0_STRSU]	19.81	35.4391	9.72998	4	5	1.09798	1.10023	1.07795	1.09205	0.00586319	0.0240357
A4VWE5	Phosphoglucosamine mutase OS=Streptococcus suis (strain 05ZYH33) GN=glmM PE=3 SV=2 - [GLMM_STRSY]	57.68	48.0746	4.84326	8	18	1.17176	1.22404	1.20765	1.20115	0.00583958	0.0240072
D5AJS0	Putative enoyl-CoA hydratase OS=Streptococcus suis (strain GZ1) GN=SSGZ1_1629 PE=4 SV=1 - [D5AJS0_STRGZ]	44.49	28.6431	5.41455	5	3	1.15388	1.13149	1.1719	1.15242	0.00582726	0.0240072
A0A075SGR6	Uncharacterized protein OS=Streptococcus suis 6407 GN=ID09_10965 PE=4 SV=1 - [A0A075SGR6_STRSU]	28.85	17.8625	4.31006	7	5	1.27539	1.3152	1.35922	1.3166	0.0057969	0.0239683
G5L3I2	Uncharacterized protein OS=Streptococcus suis R61 GN=SSUR61_0180 PE=4 SV=1 - [G5L3I2_STRSU]	41.5	16.4449	4.09424	1	3	1.51229	1.57951	1.44424	1.51201	0.00576668	0.0239118
D5AHI6	Signal recognition particle protein OS=Streptococcus suis (strain GZ1) GN=ffh PE=3 SV=1 - [D5AHI6_STRGZ]	46.68	56.7905	8.07471	8	20	0.851191	0.81565	0.853071	0.83997	0.00573584	0.0238525
D5AJT4	Elongation factor P OS=Streptococcus suis (strain GZ1) GN=efp PE=3 SV=1 - [D5AJT4_STRGZ]	46.49	20.4854	4.91943	3	1	1.14261	1.15533	1.18383	1.16059	0.00570832	0.0238067
A4W0A3	Glucosamine-6-phosphate deaminase OS=Streptococcus suis (strain 98HAH33) GN=nagB PE=3 SV=1 - [NAGB_STRS2]	39.32	25.439	4.81787	8	5	1.36381	1.41261	1.31687	1.36443	0.00570316	0.0238067
D5AG35	Predicted HD superfamily hydrolase involved in NAD metabolism OS=Streptococcus suis (strain GZ1) GN=SSGZ1_0335 PE=4 SV=1 - [D5AG35_STRGZ]	40	22.0794	4.94482	9	6	1.08267	1.10021	1.10733	1.09674	0.00569152	0.0238067
B9WX59	Uncharacterized protein OS=Streptococcus suis 89/1591 GN=SsuiDRAFT_2444 PE=4 SV=1 - [B9WX59_STRSU]	64.47	9.14962	4.77979	4	3	0.909764	0.883211	0.899381	0.897452	0.00562763	0.0236754
D5AIL4	CoA-binding protein OS=Streptococcus suis (strain GZ1) GN=SSGZ1_1222 PE=4 SV=1 - [D5AIL4_STRGZ]	66.21	16.4354	5.0083	6	10	1.19642	1.21313	1.25249	1.22068	0.00562496	0.0236754
B9WW39	Uncharacterized protein OS=Streptococcus suis 89/1591 GN=SsuiDRAFT_2662 PE=4 SV=1 - [B9WW39_STRSU]	33.53	55.7673	5.32568	8	14	0.914253	0.902786	0.925148	0.914062	0.00559629	0.0236754
A0A075SI14	Dihydroorotate dehydrogenase OS=Streptococcus suis 6407 GN=pyrD PE=3 SV=1 - [A0A075SI14_STRSU]	11.82	33.2093	7.23975	9	3	0.630409	0.584915	0.521383	0.578903	0.00558996	0.0236754
B9WTS3	Transcriptional regulator, GntR family OS=Streptococcus suis 89/1591 GN=SsuiDRAFT_3630 PE=4 SV=1 - [B9WTS3_STRSU]	64.41	27.6802	8.27979	6	9	1.10536	1.11668	1.13603	1.11936	0.00557979	0.0236754
B9WSW7	Uncharacterized protein OS=Streptococcus suis 89/1591 GN=SsuiDRAFT_3756 PE=4 SV=1 - [B9WSW7_STRSU]	69.3	13.2979	8.1333	4	7	1.24594	1.31391	1.26195	1.27393	0.00556263	0.0236754
G5L0T5	ABC transporter related protein OS=Streptococcus suis R61 GN=SSUR61_1714 PE=4 SV=1 - [G5L0T5_STRSU]	31.65	42.1137	6.46826	3	1	0.81329	0.770248	0.816723	0.800087	0.00554775	0.0236754
U5UL15	Dihydroxy-acid dehydratase OS=Streptococcus suis T15 GN=ilvD PE=3 SV=1 - [U5UL15_STRSU]	30.82	60.7334	5.32568	1	1	1.42412	1.54445	1.52382	1.49747	0.005531	0.0236754
U5UHJ3	Uncharacterized protein OS=Streptococcus suis T15 GN=T15_2089 PE=4 SV=1 - [U5UHJ3_STRSU]	8.79	19.9121	9.99365	2	2	0.689736	0.682988	0.750819	0.707848	0.00540878	0.0232981
G5KWZ0	5'-nucleotidase OS=Streptococcus suis R61 GN=sntC PE=3 SV=1 - [G5KWZ0_STRSU]	12.73	75.6384	4.729	10	8	1.056	1.04356	1.04823	1.04926	0.00538537	0.0232667
M1VD35	Galactosyltransferase OS=Streptococcus suis GN=2H PE=4 SV=1 - [M1VD35_STRSU]	44.52	53.4855	7.54736	8	19	1.13108	1.11629	1.14989	1.13242	0.00534723	0.0231713
B9WWP8	Citrate transporter OS=Streptococcus suis 89/1591 GN=SsuiDRAFT_2631 PE=4 SV=1 - [B9WWP8_STRSU]	8.94	46.2415	8.74854	7	2	1.47432	1.57799	1.60812	1.55348	0.00531779	0.0231132
A4VVS2	Methionine--tRNA ligase OS=Streptococcus suis (strain 05ZYH33) GN=SSU05_1245 PE=4 SV=1 - [A4VVS2_STRSY]	40.2	67.693	4.88135	1	2	0.903633	0.925339	0.912718	0.913897	0.00530053	0.0231077
G5DSS1	SadP OS=Streptococcus suis GN=sadP PE=4 SV=1 - [G5DSS1_STRSU]	18.43	84.2102	4.62744	4	9	0.664039	0.649638	0.576895	0.630191	0.00527666	0.0230734
G5L1T8	Energy-coupling factor transporter ATP-binding protein EcfA OS=Streptococcus suis R61 GN=cbiO PE=3 SV=1 - [G5L1T8_STRSU]	34.89	31.4732	4.71631	6	6	0.842573	0.87633	0.847552	0.855485	0.00525862	0.0230644
A0A075SRR3	Membrane protein OS=Streptococcus suis 6407 GN=ID09_06745 PE=4 SV=1 - [A0A075SRR3_STRSU]	16.73	32.1078	7.45947	8	5	1.14993	1.12284	1.15694	1.14324	0.00523048	0.0230109
D5AJR2	Acetyl-CoA biotin carboxyl carrier OS=Streptococcus suis (strain GZ1) GN=SSGZ1_1621 PE=4 SV=1 - [D5AJR2_STRGZ]	48.73	16.4864	4.50049	6	1	1.42604	1.35837	1.33586	1.37342	0.00522432	0.0230109
D5AJ61	Membrane protein, putative OS=Streptococcus suis (strain GZ1) GN=SSGZ1_1420 PE=4 SV=1 - [D5AJ61_STRGZ]	8.06	31.0538	8.17725	3	2	0.756962	0.787026	0.810796	0.784928	0.00520407	0.0230109
A4W0I7	4-hydroxy-tetrahydrodipicolinate synthase OS=Streptococcus suis (strain 98HAH33) GN=dapA PE=3 SV=1 - [DAPA_STRS2]	42.12	34.0204	4.86865	3	1	1.6317	1.49093	1.56094	1.56119	0.00520239	0.0230109
G7SGI1	ABC-type sugar transport system, permease component OS=Streptococcus suis D12 GN=SSUD12_2099 PE=3 SV=1 - [G7SGI1_STRSU]	1.86	47.4655	9.45166	3	1	0.754739	0.76243	0.807056	0.774742	0.00520121	0.0230109
A0A075SSP9	Queuosine transporter QueT OS=Streptococcus suis 6407 GN=ID09_08415 PE=4 SV=1 - [A0A075SSP9_STRSU]	6.43	19.1313	8.92432	5	2	0.841102	0.795888	0.810273	0.815754	0.00519888	0.0230109
A4VVU0	3-dehydroquinate dehydratase OS=Streptococcus suis (strain 05ZYH33) GN=aroD PE=3 SV=1 - [AROD_STRSY]	55.8	25.5258	4.57666	4	11	1.23972	1.30572	1.29315	1.27953	0.0051977	0.0230109
D5AJA1	Arginyl-tRNA synthetase OS=Streptococcus suis (strain GZ1) GN=SSGZ1_1460 PE=4 SV=1 - [D5AJA1_STRGZ]	52.73	18.1062	4.60205	6	7	1.26297	1.32953	1.27234	1.28828	0.00516541	0.0230109
D5AER8	5-formyltetrahydrofolate cyclo-ligase OS=Streptococcus suis (strain GZ1) GN=SSGZ1_1855 PE=3 SV=1 - [D5AER8_STRGZ]	16.67	20.7064	5.021	6	3	1.24771	1.24847	1.30583	1.26734	0.00514377	0.0230109
A0A075SK73	D-alanyl-lipoteichoic acid biosynthesis protein OS=Streptococcus suis 6407 GN=ID09_06830 PE=4 SV=1 - [A0A075SK73_STRSU]	2.42	48.7835	9.68604	7	1	0.79586	0.737711	0.759687	0.764419	0.00513822	0.0230109
B9WVJ9	DNA mismatch repair protein MutS OS=Streptococcus suis 89/1591 GN=mutS PE=3 SV=1 - [B9WVJ9_STRSU]	11.35	94.9846	5.18604	12	7	0.945653	0.93994	0.930525	0.938706	0.00513805	0.0230109
B9WVU3	Extracellular ligand-binding receptor OS=Streptococcus suis 89/1591 GN=SsuiDRAFT_2778 PE=4 SV=1 - [B9WVU3_STRSU]	58.87	40.5402	4.90674	6	1	1.96762	2.11372	1.87048	1.98394	0.00512193	0.0230109
F4EE90	Uncharacterized protein OS=Streptococcus suis ST3 GN=SSUST3_0667 PE=4 SV=1 - [F4EE90_STRSU]	33.51	43.5798	4.93213	4	14	0.71961	0.762485	0.69533	0.725808	0.00508753	0.0230109
A4VZZ0	Phosphoenolpyruvate carboxylase OS=Streptococcus suis (strain 98HAH33) GN=ppc PE=3 SV=1 - [CAPP_STRS2]	43.65	102.802	5.37646	10	36	0.908127	0.90452	0.924838	0.912495	0.005077	0.0230109
A4W3F1	UDP-N-acetylmuramate--L-alanine ligase OS=Streptococcus suis (strain 98HAH33) GN=murC PE=3 SV=1 - [MURC_STRS2]	28.44	49.4956	5.2749	9	10	1.25123	1.21398	1.27439	1.24653	0.00505638	0.0230109
B9WXS9	Serine--tRNA ligase OS=Streptococcus suis 89/1591 GN=serS PE=3 SV=1 - [B9WXS9_STRSU]	33.73	47.8183	5.07178	11	13	0.663212	0.72744	0.656529	0.682393	0.00502772	0.0230109
A0A075SG24	Nitrogen fixation protein NifU OS=Streptococcus suis 6407 GN=ID09_09585 PE=4 SV=1 - [A0A075SG24_STRSU]	21.92	15.7901	5.33838	8	3	1.06128	1.07819	1.07366	1.07104	0.00502352	0.0230109
A8CUK3	Putative uncharacterized protein OS=Streptococcus suis GN=SC84_17 PE=4 SV=1 - [A8CUK3_STRSU]	29.03	7.39593	9.24658	1	2	1.14533	1.11647	1.12112	1.12764	0.00487735	0.0226303
F4EEU3	Tryptophan--tRNA ligase OS=Streptococcus suis ST3 GN=trsA PE=3 SV=1 - [F4EEU3_STRSU]	41.06	37.9685	5.87158	6	9	0.828017	0.782179	0.791802	0.800666	0.00486533	0.0226303
D5AJA0	DNA-directed DNA polymerase OS=Streptococcus suis (strain GZ1) GN=SSGZ1_1459 PE=4 SV=1 - [D5AJA0_STRGZ]	32.43	61.0313	5.09717	8	11	0.853802	0.840363	0.814791	0.836319	0.00485067	0.0226303
A4W3F7	GTPase Der OS=Streptococcus suis (strain 98HAH33) GN=der PE=3 SV=1 - [DER_STRS2]	54.59	48.9572	5.42725	5	18	1.33221	1.3377	1.26956	1.31316	0.00483629	0.0226303
B9WX35	Lysine--tRNA ligase OS=Streptococcus suis 89/1591 GN=lysS PE=3 SV=1 - [B9WX35_STRSU]	45.36	56.4356	5.24951	2	1	0.625716	0.667811	0.57689	0.623472	0.00483265	0.0226303
A4W1Q9	Peptidase T OS=Streptococcus suis (strain 98HAH33) GN=pepT PE=3 SV=1 - [PEPT_STRS2]	38.18	45.1883	4.729	7	6	1.25666	1.2123	1.26859	1.24585	0.00481617	0.0226303
G7SIF5	Amino acid ABC transporter ATP-binding protein OS=Streptococcus suis D12 GN=SSUD12_1855 PE=3 SV=1 - [G7SIF5_STRSU]	56.28	27.6554	5.38916	8	10	1.14173	1.15181	1.17843	1.15733	0.00480799	0.0226303
A4W351	S-adenosylmethionine synthase OS=Streptococcus suis (strain 98HAH33) GN=metK PE=3 SV=1 - [METK_STRS2]	41.67	43.0621	5.17334	9	13	0.838555	0.820679	0.79506	0.818098	0.00478027	0.0226303
A4VYP9	30S ribosomal protein S3 OS=Streptococcus suis (strain 98HAH33) GN=rpsC PE=3 SV=1 - [RS3_STRS2]	53	24.1059	9.71533	2	11	0.964747	0.964743	0.956877	0.962122	0.00476023	0.0226303
G7SEW3	Phosphosugar isomerase OS=Streptococcus suis D12 GN=SSUD12_0179 PE=4 SV=1 - [G7SEW3_STRSU]	24.94	42.703	4.85596	9	7	0.845132	0.832005	0.8046	0.827246	0.00474297	0.0226303
B9WWR9	Binding-protein-dependent transport systems inner membrane component OS=Streptococcus suis 89/1591 GN=SsuiDRAFT_2593 PE=3 SV=1 - [B9WWR9_STRSU]	21.33	33.0439	9.39307	3	1	1.25922	1.20417	1.23102	1.23147	0.00468165	0.0224439
U5UEH8	ABC transporter permease protein OS=Streptococcus suis T15 GN=T15_0706 PE=4 SV=1 - [U5UEH8_STRSU]	44.03	32.8267	4.50049	10	7	0.780095	0.786436	0.735706	0.767412	0.00467467	0.0224439
B9WVV5	Cystathionine gamma-synthase OS=Streptococcus suis 89/1591 GN=SsuiDRAFT_2790 PE=3 SV=1 - [B9WVV5_STRSU]	8.54	39.8673	5.04639	7	3	0.837022	0.870116	0.841979	0.849706	0.00466835	0.0224439
Q5H848	Cps1/2Q OS=Streptococcus suis GN=cps1Q PE=4 SV=1 - [Q5H848_STRSU]	76.63	37.7231	4.99561	2	6	1.48138	1.41226	1.38299	1.42554	0.0046648	0.0224439
D5AJW7	Predicted ATPase or kinase OS=Streptococcus suis (strain GZ1) GN=SSGZ1_1676 PE=4 SV=1 - [D5AJW7_STRGZ]	30.82	16.1732	4.729	5	3	0.917195	0.89526	0.908366	0.90694	0.00465601	0.0224439
U5UEN0	Uncharacterized protein OS=Streptococcus suis T15 GN=T15_1064 PE=4 SV=1 - [U5UEN0_STRSU]	33.33	21.504	7.18115	7	7	0.778149	0.75378	0.719302	0.75041	0.00464556	0.0224439
G5L301	4-oxalocrotonate tautomerase OS=Streptococcus suis R61 GN=SSUR61_1064 PE=4 SV=1 - [G5L301_STRSU]	71.67	6.97754	5.99854	1	4	1.34581	1.40342	1.32146	1.3569	0.00460366	0.0224439
D5AIJ2	D-alanine--D-alanine ligase OS=Streptococcus suis (strain GZ1) GN=ddl PE=3 SV=1 - [D5AIJ2_STRGZ]	45.45	37.8305	5.14795	9	15	0.943505	0.95218	0.954718	0.950134	0.0046027	0.0224439
B9WXR7	Uncharacterized protein OS=Streptococcus suis 89/1591 GN=SsuiDRAFT_2246 PE=4 SV=1 - [B9WXR7_STRSU]	4.52	18.0263	6.34131	1	1	0.780757	0.750565	0.722641	0.751321	0.00452282	0.0222745
B9WXB8	Spermidine/putrescine import ATP-binding protein PotA OS=Streptococcus suis 89/1591 GN=potA PE=3 SV=1 - [B9WXB8_STRSU]	33.59	43.8284	4.67822	4	12	0.899848	0.873422	0.887248	0.886839	0.00451703	0.0222745
B9WVM1	Transport permease protein OS=Streptococcus suis 89/1591 GN=SsuiDRAFT_3017 PE=3 SV=1 - [B9WVM1_STRSU]	13.06	30.4256	9.5542	4	3	1.25827	1.28898	1.22863	1.25863	0.00450825	0.0222745
G5L2A8	ATPase involved in cell division OS=Streptococcus suis R61 GN=SSUR61_2081 PE=3 SV=1 - [G5L2A8_STRSU]	46.22	25.2055	9.36377	6	8	1.17303	1.21494	1.1817	1.18989	0.00449341	0.0222745
D5AK80	Transcriptional regulator OS=Streptococcus suis (strain GZ1) GN=SSGZ1_1789 PE=4 SV=1 - [D5AK80_STRGZ]	51.01	39.5368	5.74463	3	5	0.877627	0.845537	0.862437	0.861867	0.00447146	0.0222745
D5AJY6	Amino acid ABC transporter, amino acid-binding protein/permease protein OS=Streptococcus suis (strain GZ1) GN=SSGZ1_1695 PE=4 SV=1 - [D5AJY6_STRGZ]	29.94	57.3955	4.80518	10	2	1.61294	1.6281	1.50441	1.58182	0.00445129	0.0222745
B9WX82	Homoserine dehydrogenase OS=Streptococcus suis 89/1591 GN=SsuiDRAFT_2308 PE=3 SV=1 - [B9WX82_STRSU]	56.54	46.418	4.99561	7	1	1.15046	1.16942	1.18981	1.1699	0.00444397	0.0222745
A4W0G0	Formate--tetrahydrofolate ligase OS=Streptococcus suis (strain 98HAH33) GN=fhs PE=3 SV=1 - [FTHS_STRS2]	28.96	59.0712	5.80811	8	13	0.854473	0.865237	0.831408	0.850373	0.00441798	0.0222745
G7SEJ0	Uncharacterized protein OS=Streptococcus suis D12 GN=SSUD12_1623 PE=4 SV=1 - [G7SEJ0_STRSU]	27.32	21.2427	9.26123	1	2	0.84622	0.858315	0.878057	0.860864	0.00441758	0.0222745
G7SN12	Flavoprotein OS=Streptococcus suis ST1 GN=SSUST1_1199 PE=4 SV=1 - [G7SN12_STRSU]	38.67	19.8744	5.16064	15	3	1.29868	1.32754	1.25966	1.29529	0.00440812	0.0222745
G5L0Y8	Peptide ABC transporter, permease protein OS=Streptococcus suis R61 GN=SSUR61_1769 PE=3 SV=1 - [G5L0Y8_STRSU]	21.33	33.0579	9.39307	2	1	0.943205	0.937729	0.928731	0.936555	0.00439379	0.0222745
B9WSY0	ABC transporter related protein OS=Streptococcus suis 89/1591 GN=SsuiDRAFT_3769 PE=3 SV=1 - [B9WSY0_STRSU]	56.75	55.4117	5.89697	5	26	0.852474	0.828517	0.814217	0.831736	0.00437047	0.0222745
R4NTR5	Integral membrane protein (Putative) OS=Streptococcus suis TL13 GN=TL13_0829 PE=4 SV=1 - [R4NTR5_STRSU]	14.06	21.8038	5.30029	3	1	1.29716	1.37203	1.35463	1.34127	0.00436431	0.0222745
B9WTV9	Uncharacterized protein OS=Streptococcus suis 89/1591 GN=SsuiDRAFT_3668 PE=4 SV=1 - [B9WTV9_STRSU]	29.08	31.5971	5.78271	4	7	1.17789	1.1644	1.14133	1.16121	0.00435633	0.0222745
A4W3R6	Ribosome-binding factor A OS=Streptococcus suis (strain 98HAH33) GN=rbfA PE=3 SV=2 - [RBFA_STRS2]	48.72	13.395	9.17334	2	1	1.21107	1.17765	1.17126	1.18666	0.00434416	0.0222745
B9WUR2	Isoprenylcysteine carboxyl methyltransferase OS=Streptococcus suis 89/1591 GN=SsuiDRAFT_3330 PE=4 SV=1 - [B9WUR2_STRSU]	20.77	21.2277	9.42236	5	1	0.591641	0.67497	0.62402	0.63021	0.00427405	0.0221851
D5AJF3	Extracellular serine protease OS=Streptococcus suis (strain GZ1) GN=SSGZ1_1512 PE=4 SV=1 - [D5AJF3_STRGZ]	10	25.5078	4.57666	9	2	0.690876	0.638146	0.707847	0.678956	0.00424536	0.0221157
D5AGA9	Valine--tRNA ligase OS=Streptococcus suis (strain GZ1) GN=valS PE=3 SV=1 - [D5AGA9_STRGZ]	42.92	100.616	5.10986	9	31	0.881292	0.878979	0.855109	0.871793	0.00423397	0.0221157
D5AIP0	Putative ABC transporter, ATP-binding protein OS=Streptococcus suis (strain GZ1) GN=SSGZ1_1248 PE=3 SV=1 - [D5AIP0_STRGZ]	21.93	65.3599	5.69385	14	10	1.72904	1.88415	1.73334	1.78218	0.00422479	0.0221157
U5UFD7	Ferrichrome-binding protein OS=Streptococcus suis T15 GN=T15_1334 PE=4 SV=1 - [U5UFD7_STRSU]	41.42	34.3546	4.84326	1	2	1.1489	1.18682	1.17117	1.16896	0.00421306	0.0221157
B9WUL5	Peptide chain release factor 2 OS=Streptococcus suis 89/1591 GN=SsuiDRAFT_4108 PE=4 SV=1 - [B9WUL5_STRSU]	23.38	36.8732	4.91943	5	6	1.24257	1.20403	1.25441	1.23367	0.00420866	0.0221157
G5L1Z9	RNA polymerase sigma factor SigA OS=Streptococcus suis R61 GN=sigA PE=3 SV=1 - [G5L1Z9_STRSU]	59.41	42.4699	4.89404	3	16	1.11441	1.09792	1.12264	1.11166	0.0042085	0.0221157
F4ED46	Acetolactate synthase OS=Streptococcus suis ST3 GN=SSUST3_1736 PE=3 SV=1 - [F4ED46_STRSU]	12.35	61.6046	5.38916	10	7	1.48229	1.42582	1.53321	1.48044	0.00414144	0.022052
B9WY44	Uncharacterized protein OS=Streptococcus suis 89/1591 GN=SsuiDRAFT_2036 PE=4 SV=1 - [B9WY44_STRSU]	53.52	8.14609	5.09717	2	3	1.5186	1.46673	1.58324	1.52286	0.00412859	0.022052
D5AK53	2-isopropylmalate synthase OS=Streptococcus suis (strain GZ1) GN=SSGZ1_1762 PE=4 SV=1 - [D5AK53_STRGZ]	38.6	53.4495	5.17334	10	15	1.50168	1.57085	1.62798	1.56684	0.00412381	0.022052
A4W3Q2	30S ribosomal protein S6 OS=Streptococcus suis (strain 98HAH33) GN=rpsF PE=3 SV=1 - [RS6_STRS2]	73.96	11.1729	5.5542	3	7	1.29035	1.26796	1.23216	1.26349	0.0041112	0.022052
B9WVK5	4-alpha-glucanotransferase OS=Streptococcus suis 89/1591 GN=SsuiDRAFT_4057 PE=3 SV=1 - [B9WVK5_STRSU]	17.67	49.5081	4.88135	7	5	0.776795	0.760379	0.808128	0.781767	0.00409379	0.022052
G5KZ64	Putative aminoglycoside 6-adenylyltansferase OS=Streptococcus suis R61 GN=SSUR61_0928 PE=4 SV=1 - [G5KZ64_STRSU]	17.07	34.5512	4.89404	2	4	0.949121	0.940446	0.936535	0.942034	0.00409136	0.022052
F4ECD8	Ferric uptake regulator, Fur family OS=Streptococcus suis ST3 GN=SSUST3_0322 PE=4 SV=1 - [F4ECD8_STRSU]	52.98	17.3135	5.69385	7	5	1.41517	1.38571	1.33237	1.37775	0.00408905	0.022052
A4VUP9	Hypothetical cytosolic protein OS=Streptococcus suis (strain 05ZYH33) GN=SSU05_0872 PE=4 SV=1 - [A4VUP9_STRSY]	25.46	62.7812	5.97314	1	13	0.773165	0.75153	0.801217	0.775304	0.00407255	0.022052
A4W1C8	Ribonuclease HII OS=Streptococcus suis (strain 98HAH33) GN=rnhB PE=3 SV=1 - [RNH2_STRS2]	35.41	27.8947	6.26514	8	8	0.816639	0.822611	0.783058	0.807436	0.0040619	0.022052
R4NNI9	tRNA-dihydrouridine synthase OS=Streptococcus suis TL13 GN=TL13_1776 PE=3 SV=1 - [R4NNI9_STRSU]	37.13	36.6687	5.71924	7	8	0.855919	0.820232	0.832873	0.836341	0.00404993	0.022052
D5AFS5	Sodium:alanine symporter OS=Streptococcus suis (strain GZ1) GN=SSGZ1_0225 PE=4 SV=1 - [D5AFS5_STRGZ]	11.49	46.6961	8.71924	9	3	0.747219	0.715921	0.68457	0.715903	0.00402798	0.022052
A0A075SET6	TetR family transcriptional regulator OS=Streptococcus suis 6407 GN=ID09_01650 PE=4 SV=1 - [A0A075SET6_STRSU]	17.16	20.2032	4.89404	7	3	1.30125	1.24874	1.30444	1.28481	0.00399617	0.022052
A4W2B7	50S ribosomal protein L11 OS=Streptococcus suis (strain 98HAH33) GN=rplK PE=3 SV=1 - [RL11_STRS2]	71.63	14.7779	9.70068	2	12	1.20096	1.24538	1.20849	1.21828	0.0039311	0.0219018
U5UFT3	Uncharacterized protein OS=Streptococcus suis T15 GN=T15_0124 PE=4 SV=1 - [U5UFT3_STRSU]	34.7	35.7545	4.90674	9	8	0.821668	0.802898	0.778558	0.801041	0.0039111	0.0218749
B9WUP9	Histone family protein DNA-binding protein OS=Streptococcus suis 89/1591 GN=SsuiDRAFT_3317 PE=3 SV=1 - [B9WUP9_STRSU]	75.82	9.45711	9.70068	1	2	1.44981	1.36379	1.39564	1.40308	0.00385787	0.0216611
U5UL31	Amino acid ABC transporter periplasmic protein OS=Streptococcus suis T15 GN=T15_2135 PE=3 SV=1 - [U5UL31_STRSU]	83.59	28.038	4.48779	6	16	1.17252	1.1803	1.2108	1.18788	0.00384365	0.0216611
A4VX92	Glycine--tRNA ligase alpha subunit OS=Streptococcus suis (strain 05ZYH33) GN=glyQ PE=3 SV=1 - [SYGA_STRSY]	41.31	34.9114	4.83057	5	11	0.738665	0.729028	0.779691	0.749128	0.0038115	0.0215686
A4W2F0	Threonine--tRNA ligase OS=Streptococcus suis (strain 98HAH33) GN=thrS PE=3 SV=1 - [SYT_STRS2]	41.69	74.7114	5.41455	8	23	0.852995	0.847148	0.820873	0.840339	0.003806	0.0215686
B9WTY9	Probable thiol peroxidase OS=Streptococcus suis 89/1591 GN=tpx PE=3 SV=1 - [B9WTY9_STRSU]	56.52	17.8511	5.04639	8	5	1.50724	1.48724	1.41234	1.46894	0.0037719	0.0215132
A4VUJ6	Ribosome maturation factor RimM OS=Streptococcus suis (strain 05ZYH33) GN=rimM PE=3 SV=1 - [RIMM_STRSY]	43.6	19.7982	4.94482	8	8	1.24649	1.29661	1.24979	1.2643	0.00372816	0.0213482
B9WWQ4	O-methyltransferase family 3 OS=Streptococcus suis 89/1591 GN=SsuiDRAFT_2503 PE=4 SV=1 - [B9WWQ4_STRSU]	37.9	28.3786	5.41455	7	8	1.09575	1.11773	1.11261	1.1087	0.0037097	0.0213271
A4VXV8	Uncharacterized protein OS=Streptococcus suis (strain 05ZYH33) GN=SSU05_1981 PE=4 SV=1 - [A4VXV8_STRSY]	13.53	20.1133	5.59229	5	2	0.88325	0.900564	0.877755	0.88719	0.00369105	0.0213047
A4VSW8	Acyl-coenzyme A synthetases/AMP-(Fatty) acid ligase OS=Streptococcus suis (strain 05ZYH33) GN=SSU05_0239 PE=4 SV=1 - [A4VSW8_STRSY]	22.6	52.6937	5.14795	10	9	0.68849	0.744657	0.730752	0.7213	0.00365204	0.0211642
B9WW34	Transcriptional regulator, PadR-like family OS=Streptococcus suis 89/1591 GN=SsuiDRAFT_2657 PE=4 SV=1 - [B9WW34_STRSU]	8.33	12.6584	5.21143	5	1	1.34046	1.27789	1.29901	1.30579	0.00359291	0.0209055
F4EDZ3	Uncharacterized protein OS=Streptococcus suis ST3 GN=SSUST3_1879 PE=4 SV=1 - [F4EDZ3_STRSU]	36.9	26.5001	4.97021	4	6	0.834224	0.805119	0.797065	0.812136	0.00358982	0.0209055
B9WUU4	Exopolysaccharide biosynthesis polyprenyl glycosylphosphotransferase OS=Streptococcus suis 89/1591 GN=SsuiDRAFT_3362 PE=4 SV=1 - [B9WUU4_STRSU]	20.7	52.857	8.35303	9	8	1.13671	1.14964	1.1214	1.13592	0.00358528	0.0209055
G5KZM5	Signal peptidase I OS=Streptococcus suis R61 GN=SSUR61_1200 PE=3 SV=1 - [G5KZM5_STRSU]	32.54	23.883	5.07178	1	1	1.59975	1.49602	1.59292	1.5629	0.00352268	0.0207479
B9WWS9	FeS assembly ATPase SufC OS=Streptococcus suis 89/1591 GN=SsuiDRAFT_2603 PE=3 SV=1 - [B9WWS9_STRSU]	46.3	28.4105	4.64014	5	12	1.11281	1.13878	1.12659	1.12606	0.00352097	0.0207479
G5L149	Aspartokinase OS=Streptococcus suis R61 GN=SSUR61_1830 PE=3 SV=1 - [G5L149_STRSU]	50.78	50.0009	5.94775	34	17	1.28097	1.31171	1.25365	1.28211	0.00351539	0.0207479
A0A075SJ91	Glycerol transporter OS=Streptococcus suis 6407 GN=ID09_10050 PE=3 SV=1 - [A0A075SJ91_STRSU]	4.66	24.3361	7.02002	6	1	0.578412	0.657033	0.608581	0.614675	0.00351328	0.0207479
D5AJY1	FeS assembly protein SufD OS=Streptococcus suis (strain GZ1) GN=SSGZ1_1690 PE=4 SV=1 - [D5AJY1_STRGZ]	25.51	48.17	5.23682	8	11	0.844715	0.826551	0.858627	0.843298	0.00349388	0.0207479
F4EFQ4	Methyltransferase small OS=Streptococcus suis ST3 GN=SSUST3_1117 PE=4 SV=1 - [F4EFQ4_STRSU]	50.89	18.4707	8.89502	9	8	1.17132	1.14463	1.14393	1.15329	0.00344052	0.0206861
D5AF41	Inosine-5'-monophosphate dehydrogenase OS=Streptococcus suis (strain GZ1) GN=guaB PE=3 SV=1 - [D5AF41_STRGZ]	66.94	52.7432	5.93506	8	25	0.812494	0.839527	0.844156	0.832059	0.00343848	0.0206861
G5L1G9	MF3-like protein OS=Streptococcus suis R61 GN=SSUR61_1951 PE=4 SV=1 - [G5L1G9_STRSU]	82.86	7.53092	4.70361	3	8	1.43214	1.37131	1.45351	1.41899	0.00343571	0.0206861
A4VTM4	Bifunctional protein FolD OS=Streptococcus suis (strain 05ZYH33) GN=folD PE=3 SV=1 - [FOLD_STRSY]	23.76	30.6321	5.41455	9	7	0.82368	0.833299	0.855874	0.837618	0.00343469	0.0206861
A4VUC8	GTPase Obg OS=Streptococcus suis (strain 05ZYH33) GN=obg PE=3 SV=1 - [OBG_STRSY]	38.22	48.3544	5.03369	10	14	0.725355	0.743245	0.687807	0.718802	0.00335771	0.0205304
A0A075STH3	Acetolactate synthase OS=Streptococcus suis 6407 GN=ID09_09650 PE=4 SV=1 - [A0A075STH3_STRSU]	47.47	17.5287	10.0815	6	6	1.34363	1.38731	1.31772	1.34955	0.00335694	0.0205304
A4VYU1	Tyrosine--tRNA ligase OS=Streptococcus suis (strain 98HAH33) GN=tyrS PE=3 SV=1 - [SYY_STRS2]	43.78	47.1478	5.26221	8	13	0.962921	0.955878	0.962512	0.960437	0.00331243	0.0204267
F4EHE3	DNA repair protein RecN OS=Streptococcus suis ST3 GN=recN PE=3 SV=1 - [F4EHE3_STRSU]	35.99	62.7233	5.021	32	14	0.835218	0.814108	0.847073	0.832133	0.00328177	0.0203244
A4FS25	Hemolysin (Fragment) OS=Streptococcus suis GN=sly PE=4 SV=1 - [A4FS25_STRSU]	11.26	50.9016	5.04639	41	4	0.66564	0.616944	0.682892	0.655159	0.00326269	0.0202934
B9WTI2	Uncharacterized protein OS=Streptococcus suis 89/1591 GN=SsuiDRAFT_3449 PE=4 SV=1 - [B9WTI2_STRSU]	24.3	12.2504	4.58936	5	3	1.60982	1.60796	1.51055	1.57611	0.00322265	0.0201311
A4VYR4	Adenylate kinase OS=Streptococcus suis (strain 98HAH33) GN=adk PE=3 SV=1 - [KAD_STRS2]	58.69	23.7633	5.03369	2	13	0.905206	0.891652	0.884699	0.893852	0.00320239	0.0200915
D5AFN7	Formate acetyltransferase OS=Streptococcus suis (strain GZ1) GN=SSGZ1_0187 PE=4 SV=1 - [D5AFN7_STRGZ]	62.36	88.3775	5.31299	1	2	1.2037	1.24665	1.23676	1.22904	0.00319977	0.0200915
D5AK63	Dak phosphatase OS=Streptococcus suis (strain GZ1) GN=SSGZ1_1772 PE=4 SV=1 - [D5AK63_STRGZ]	39.27	20.4153	5.12256	7	5	0.626537	0.589762	0.545778	0.587359	0.00318517	0.0200915
B9WTB3	Uncharacterized protein OS=Streptococcus suis 89/1591 GN=SsuiDRAFT_3561 PE=4 SV=1 - [B9WTB3_STRSU]	17.84	29.5789	8.51416	8	3	0.79726	0.781833	0.754449	0.777848	0.00316024	0.0200891
A4VWM9	Uracil phosphoribosyltransferase OS=Streptococcus suis (strain 05ZYH33) GN=upp PE=3 SV=1 - [UPP_STRSY]	74.64	22.8063	6.40479	2	12	0.857249	0.84683	0.874003	0.859361	0.00315216	0.0200891
D5AI04	Phenylalanine--tRNA ligase beta subunit OS=Streptococcus suis (strain GZ1) GN=pheT PE=3 SV=1 - [D5AI04_STRGZ]	51.06	86.5249	4.97021	6	11	0.980045	0.976152	0.979397	0.978532	0.00313192	0.020086
G5L2H4	Response regulator OS=Streptococcus suis R61 GN=SSUR61_2149 PE=4 SV=1 - [G5L2H4_STRSU]	42.31	26.7651	5.24951	5	9	0.950796	0.941731	0.950239	0.947589	0.00311707	0.0200801
G5KXW5	Lactoylglutathione lyase and related lyase OS=Streptococcus suis R61 GN=SSUR61_0534 PE=4 SV=1 - [G5KXW5_STRSU]	60	14.09	4.58936	5	5	2.17053	2.37089	2.40732	2.31625	0.00311343	0.0200801
A4W0T4	GMP reductase OS=Streptococcus suis (strain 98HAH33) GN=guaC PE=3 SV=2 - [GUAC_STRS2]	59.02	35.9014	6.46826	8	16	1.15669	1.13405	1.16099	1.15058	0.00306616	0.01993
G7SD91	Glutamine synthetase OS=Streptococcus suis D12 GN=SSUD12_0155 PE=3 SV=1 - [G7SD91_STRSU]	48.21	50.387	5.17334	5	15	0.788151	0.795206	0.82377	0.802376	0.00302237	0.0197343
D5AKA3	Metallo cofactor biosynthesis protein OS=Streptococcus suis (strain GZ1) GN=SSGZ1_1812 PE=4 SV=1 - [D5AKA3_STRGZ]	4.34	48.3973	6.3667	1	2	0.642687	0.583122	0.573005	0.599605	0.00293468	0.0192488
D5AI55	Uncharacterized protein OS=Streptococcus suis (strain GZ1) GN=SSGZ1_1063 PE=4 SV=1 - [D5AI55_STRGZ]	32.81	7.31706	10.4038	1	3	0.795591	0.787145	0.822801	0.801846	0.00293444	0.0192488
G7SD88	Phosphoglycerate kinase OS=Streptococcus suis D12 GN=pgk PE=3 SV=1 - [G7SD88_STRSU]	73.68	42.0161	4.95752	4	1	0.606652	0.560302	0.52529	0.564081	0.0029091	0.0192488
G5KZV5	Response regulator OS=Streptococcus suis R61 GN=SSUR61_1281 PE=4 SV=1 - [G5KZV5_STRSU]	74.18	23.7755	5.24951	4	14	0.881494	0.873161	0.894837	0.883164	0.00290655	0.0192488
G5L2R3	TIM-barrel fold family protein OS=Streptococcus suis R61 GN=SSUR61_2308 PE=3 SV=1 - [G5L2R3_STRSU]	30.94	24.8418	5.35107	6	6	1.05159	1.04856	1.04283	1.04766	0.00289123	0.0192488
D5AJR7	Acyl carrier protein OS=Streptococcus suis (strain GZ1) GN=acpP PE=3 SV=1 - [D5AJR7_STRGZ]	22.97	8.27708	3.80225	2	2	1.3885	1.46811	1.42987	1.42883	0.00286173	0.0192069
B9WU77	ATPase, P-type (Transporting), HAD superfamily, subfamily IC OS=Streptococcus suis 89/1591 GN=SsuiDRAFT_3400 PE=3 SV=1 - [B9WU77_STRSU]	4.47	33.9267	5.10986	2	1	0.770905	0.792871	0.809501	0.791092	0.00285025	0.0192069
A0A075SHU2	Transporter OS=Streptococcus suis 6407 GN=ID09_02560 PE=4 SV=1 - [A0A075SHU2_STRSU]	49.35	40.1705	4.76709	8	2	0.709502	0.659124	0.65596	0.674862	0.00283345	0.0191956
A0A075SFZ6	PTS system trehalose-specific transporter subunits IIBCA OS=Streptococcus suis 6407 GN=ID09_01120 PE=4 SV=1 - [A0A075SFZ6_STRSU]	9.64	70.5884	5.40186	8	6	1.67417	1.72912	1.60648	1.66992	0.00279122	0.0189987
A4VZ91	50S ribosomal protein L32 OS=Streptococcus suis (strain 98HAH33) GN=rpmF PE=3 SV=1 - [RL32_STRS2]	28.33	6.76567	10.6968	2	3	0.901789	0.908076	0.890109	0.899991	0.00275895	0.0188681
R4NY05	Diaminopimelate decarboxylase OS=Streptococcus suis TL13 GN=TL13_1513 PE=3 SV=1 - [R4NY05_STRSU]	29.4	46.5354	5.51611	7	1	1.33137	1.37109	1.31061	1.33769	0.00274922	0.0188681
A4W3D3	Tyrosine recombinase XerD-like OS=Streptococcus suis (strain 98HAH33) GN=SSU98_1714 PE=3 SV=1 - [XERDL_STRS2]	15.64	28.0809	9.39307	7	3	0.555456	0.510944	0.592183	0.552861	0.00274786	0.0188681
A0A075SH36	tRNA dimethylallyltransferase OS=Streptococcus suis 6407 GN=miaA PE=3 SV=1 - [A0A075SH36_STRSU]	11.9	33.1099	4.93213	8	3	0.839169	0.809201	0.832121	0.82683	0.00271796	0.0188558
A0A075SIK3	UPF0371 protein ID09_06365 OS=Streptococcus suis 6407 GN=ID09_06365 PE=3 SV=1 - [A0A075SIK3_STRSU]	41.62	55.5208	5.74463	8	18	0.727077	0.674398	0.709271	0.703582	0.00271305	0.0188558
B9WST3	Uncharacterized protein OS=Streptococcus suis 89/1591 GN=SsuiDRAFT_3974 PE=4 SV=1 - [B9WST3_STRSU]	13.73	11.5964	9.5249	5	2	2.16849	2.24043	2.03593	2.14828	0.00270959	0.0188558
G5KYH7	30S ribosomal protein S16 OS=Streptococcus suis R61 GN=rpsP PE=3 SV=1 - [G5KYH7_STRSU]	64.44	10.2145	10.272	2	6	1.1467	1.14923	1.17219	1.15604	0.00268991	0.0188558
A0A075SR67	Galactose-6-phosphate isomerase subunit LacA OS=Streptococcus suis 6407 GN=lacA PE=3 SV=1 - [A0A075SR67_STRSU]	12.14	15.1396	5.021	6	1	1.94577	1.86974	2.04057	1.95203	0.00268313	0.0188558
G5L2S0	Uncharacterized protein OS=Streptococcus suis R61 GN=SSUR61_2316 PE=4 SV=1 - [G5L2S0_STRSU]	35.29	11.7731	6.52197	3	4	1.27398	1.23893	1.23261	1.24851	0.0026691	0.0188558
F4ECG0	CTP synthase OS=Streptococcus suis ST3 GN=pyrG PE=3 SV=1 - [F4ECG0_STRSU]	26.59	59.3156	5.98584	7	11	0.84308	0.860585	0.833338	0.845668	0.00265701	0.0188558
A4VZT9	UDP-N-acetylglucosamine--N-acetylmuramyl-(pentapeptide) pyrophosphoryl-undecaprenol N-acetylglucosamine transferase OS=Streptococcus suis (strain 98HAH33) GN=murG PE=3 SV=1 - [MURG_STRS2]	12.43	39.3026	7.07861	8	3	0.870306	0.8827	0.859634	0.87088	0.00265353	0.0188558
U5UC99	Ribonuclease HIII OS=Streptococcus suis T15 GN=rnhC PE=3 SV=1 - [U5UC99_STRSU]	14.86	32.4578	9.20264	7	4	0.752894	0.731118	0.705115	0.729709	0.00260053	0.0187628
A4VUL1	Thymidylate synthase OS=Streptococcus suis (strain 05ZYH33) GN=thyA PE=3 SV=1 - [TYSY_STRSY]	25.09	32.5136	5.32568	6	7	0.789473	0.823121	0.798908	0.803834	0.00259926	0.0187628
A4VSG7	30S ribosomal protein S8 OS=Streptococcus suis (strain 05ZYH33) GN=rpsH PE=3 SV=1 - [RS8_STRSY]	67.42	14.681	9.61279	1	10	1.17792	1.16389	1.14922	1.16367	0.00255262	0.0186032
G5KYR4	Uncharacterized protein OS=Streptococcus suis R61 GN=SSUR61_0791 PE=4 SV=1 - [G5KYR4_STRSU]	16.67	7.97416	9.5249	5	1	1.63028	1.56921	1.53001	1.5765	0.00255121	0.0186032
A0A075SNU2	Uncharacterized protein OS=Streptococcus suis 6407 GN=ID09_00925 PE=4 SV=1 - [A0A075SNU2_STRSU]	20.2	42.7041	7.18115	10	7	0.874822	0.890773	0.893159	0.886251	0.00255088	0.0186032
G7SIY5	50S ribosomal protein L24 OS=Streptococcus suis D12 GN=rplX PE=3 SV=1 - [G7SIY5_STRSU]	48.51	10.9671	9.86182	1	2	0.500383	0.440559	0.526045	0.488995	0.00244727	0.0181098
A4VZ92	Histidine--tRNA ligase OS=Streptococcus suis (strain 98HAH33) GN=hisS PE=3 SV=1 - [SYH_STRS2]	33.96	48.5306	5.23682	9	14	0.845869	0.832608	0.858881	0.845786	0.00240998	0.0179258
A4VW31	Cell division protein FtsI/penicillin-binding protein 2 OS=Streptococcus suis (strain 05ZYH33) GN=SSU05_1354 PE=4 SV=1 - [A4VW31_STRSY]	31.84	75.2487	4.89404	7	5	0.832072	0.821783	0.80171	0.818521	0.00240454	0.0179258
A0A075SID9	Putative GTP cyclohydrolase 1 type 2 OS=Streptococcus suis 6407 GN=ID09_03590 PE=3 SV=1 - [A0A075SID9_STRSU]	29.17	29.3462	5.09717	7	7	0.895926	0.906988	0.911558	0.904824	0.00236898	0.0178044
A4VZM2	Cell cycle protein GpsB OS=Streptococcus suis (strain 98HAH33) GN=gpsB PE=3 SV=1 - [GPSB_STRS2]	62.16	12.8595	4.85596	4	6	1.29379	1.28124	1.32978	1.3016	0.00231809	0.0175131
D5AIT3	Uncharacterized protein OS=Streptococcus suis (strain GZ1) GN=SSGZ1_1292 PE=4 SV=1 - [D5AIT3_STRGZ]	53.58	53.5349	4.98291	6	22	1.31609	1.27031	1.30939	1.2986	0.00227725	0.0172951
A0A075SBB6	DNA-directed RNA polymerase subunit beta' OS=Streptococcus suis 6407 GN=rpoC PE=3 SV=1 - [A0A075SBB6_STRSU]	52.02	135.468	7.18115	8	56	1.06413	1.05807	1.06855	1.06358	0.00227561	0.0172951
A0A075SGV4	GTPase Era OS=Streptococcus suis 6407 GN=era PE=3 SV=1 - [A0A075SGV4_STRSU]	58.53	34.4349	6.82959	5	18	0.894413	0.875827	0.887733	0.885991	0.00226527	0.0172951
A4VYQ3	50S ribosomal protein L14 OS=Streptococcus suis (strain 98HAH33) GN=rplN PE=3 SV=1 - [RL14_STRS2]	60.66	13.0252	10.272	3	10	1.2195	1.24358	1.25887	1.24065	0.0022598	0.0172951
D5AIV9	Uncharacterized protein OS=Streptococcus suis (strain GZ1) GN=SSGZ1_1318 PE=4 SV=1 - [D5AIV9_STRGZ]	32.3	18.3253	4.94482	9	5	1.25265	1.23685	1.27867	1.25606	0.00225942	0.0172951
G5L2S1	NUDIX hydrolase OS=Streptococcus suis R61 GN=SSUR61_2317 PE=3 SV=1 - [G5L2S1_STRSU]	54.9	17.7388	5.33838	4	7	0.777014	0.785919	0.809992	0.790975	0.00221316	0.0172626
B9WX16	Purine operon repressor, PurR OS=Streptococcus suis 89/1591 GN=SsuiDRAFT_2552 PE=4 SV=1 - [B9WX16_STRSU]	45.19	29.3915	6.39209	4	11	1.13681	1.16106	1.15143	1.14977	0.00220709	0.0172626
B9WTG1	Uncharacterized protein OS=Streptococcus suis 89/1591 GN=SsuiDRAFT_3609 PE=4 SV=1 - [B9WTG1_STRSU]	7.33	17.8121	5.68115	3	1	0.754344	0.740989	0.779175	0.758169	0.00213348	0.016823
G7SKG2	3-hydroxy-3-methylglutaryl CoA synthase OS=Streptococcus suis ST1 GN=SSUST1_1520 PE=4 SV=1 - [G7SKG2_STRSU]	57.03	42.4036	5.04639	8	17	0.88405	0.894419	0.876049	0.884839	0.00212547	0.016823
B9WWM3	TrkA-N domain protein OS=Streptococcus suis 89/1591 GN=SsuiDRAFT_2434 PE=4 SV=1 - [B9WWM3_STRSU]	55.2	24.3399	6.26514	4	8	1.10278	1.12057	1.11289	1.11208	0.00210417	0.0167752
A0A075SGT1	Protein translocase subunit SecY OS=Streptococcus suis 6407 GN=secY PE=3 SV=1 - [A0A075SGT1_STRSU]	11.93	47.8711	9.64209	8	5	1.09437	1.08794	1.08051	1.08761	0.0020834	0.0167019
A0A075SQG0	Thiamine-phosphate synthase OS=Streptococcus suis 6407 GN=thiE PE=3 SV=1 - [A0A075SQG0_STRSU]	8.73	24.851	5.92236	4	1	0.656953	0.601938	0.644171	0.634354	0.00206035	0.0166094
Q204F0	Cps1/2G OS=Streptococcus suis GN=cps2G PE=4 SV=1 - [Q204F0_STRSU]	44.42	43.6982	8.77783	4	12	0.879918	0.893764	0.876564	0.883415	0.00203259	0.0164777
F4EG68	Tagatose 1,6-diphosphate aldolase OS=Streptococcus suis ST3 GN=lacD PE=3 SV=1 - [F4EG68_STRSU]	46.25	36.7645	4.93213	5	12	0.889445	0.88914	0.873801	0.884129	0.00198061	0.016147
A4VUK1	Phosphotransferase system, fructose-specific IIC component OS=Streptococcus suis (strain 05ZYH33) GN=SSU05_0824 PE=4 SV=1 - [A4VUK1_STRSY]	32.88	45.5836	5.22412	8	5	1.324	1.27984	1.31632	1.30672	0.00196697	0.0161269
D5AFX0	ABC transporter, permease protein OS=Streptococcus suis (strain GZ1) GN=SSGZ1_0270 PE=3 SV=1 - [D5AFX0_STRGZ]	7.71	67.1381	6.06201	7	4	0.734702	0.766931	0.731447	0.74436	0.00195663	0.0161269
D5AG38	Ribosomal silencing factor RsfS OS=Streptococcus suis (strain GZ1) GN=rsfS PE=3 SV=1 - [D5AG38_STRGZ]	42.86	13.2757	4.43701	7	6	1.39575	1.39635	1.34579	1.3793	0.00194557	0.0161269
A0A075SE90	Ribonucleoside-diphosphate reductase subunit beta OS=Streptococcus suis 6407 GN=ID09_06415 PE=3 SV=1 - [A0A075SE90_STRSU]	49.53	36.9422	4.50049	5	13	1.19857	1.21916	1.23128	1.21633	0.00194208	0.0161269
G5KYH0	UDP-N-acetylenolpyruvoylglucosamine reductase OS=Streptococcus suis R61 GN=murB PE=3 SV=1 - [G5KYH0_STRSU]	36.54	33.0032	6.44287	7	9	1.25366	1.28487	1.29397	1.2775	0.00192941	0.0161269
B9WY51	ABC transporter related protein OS=Streptococcus suis 89/1591 GN=SsuiDRAFT_2043 PE=3 SV=1 - [B9WY51_STRSU]	58.87	25.7677	6.11279	6	2	0.742942	0.738752	0.705324	0.729006	0.00192359	0.0161269
D5AH01	Putative D-3-phosphoglycerate dehydrogenase OS=Streptococcus suis (strain GZ1) GN=SSGZ1_0657 PE=3 SV=1 - [D5AH01_STRGZ]	70.23	42.7261	5.31299	5	2	1.14515	1.15638	1.16894	1.15682	0.00191434	0.0161269
A0A075SSN2	Signal peptide protein OS=Streptococcus suis 6407 GN=ID09_08315 PE=4 SV=1 - [A0A075SSN2_STRSU]	34.83	19.1398	4.4751	7	6	1.3399	1.32104	1.29223	1.31772	0.00189767	0.0161269
B9WXK3	Ribonuclease P protein component OS=Streptococcus suis 89/1591 GN=rnpA PE=3 SV=1 - [B9WXK3_STRSU]	21.85	14.1428	10.2134	5	3	1.14223	1.12275	1.13719	1.13406	0.00189094	0.0161269
D5AH99	Uncharacterized protein OS=Streptococcus suis (strain GZ1) GN=SSGZ1_0757 PE=4 SV=1 - [D5AH99_STRGZ]	72.73	8.76466	7.23975	3	6	1.23721	1.20961	1.20845	1.21842	0.00184603	0.015951
A4W0R0	Aspartate carbamoyltransferase OS=Streptococcus suis (strain 98HAH33) GN=pyrB PE=3 SV=1 - [PYRB_STRS2]	33.55	34.5725	5.36377	6	9	0.512282	0.481486	0.553121	0.51563	0.00182963	0.0159046
B9WTJ0	NUDIX hydrolase OS=Streptococcus suis 89/1591 GN=SsuiDRAFT_3457 PE=1 SV=1 - [B9WTJ0_STRSU]	53.66	23.1286	4.79248	6	8	0.80317	0.815625	0.786394	0.80173	0.00181951	0.0159046
A4VZM9	DNA-directed RNA polymerase subunit omega OS=Streptococcus suis (strain 98HAH33) GN=rpoZ PE=3 SV=1 - [RPOZ_STRS2]	65.38	11.7843	6.58057	3	8	1.11767	1.12639	1.1363	1.12679	0.00179844	0.0158241
F4EGI4	Uncharacterized protein OS=Streptococcus suis ST3 GN=SSUST3_1322 PE=4 SV=1 - [F4EGI4_STRSU]	35.29	12.2255	9.70068	3	2	1.78003	1.90269	1.85178	1.84483	0.00176861	0.0156571
A4W3V8	Ketol-acid reductoisomerase OS=Streptococcus suis (strain 98HAH33) GN=ilvC PE=3 SV=1 - [ILVC_STRS2]	59.41	37.3326	4.94482	7	19	1.68166	1.78711	1.73455	1.73444	0.00171335	0.0152615
D5AK49	Putative translation factor (SUA5) OS=Streptococcus suis (strain GZ1) GN=SSGZ1_1758 PE=4 SV=1 - [D5AK49_STRGZ]	65.13	29.2896	5.36377	8	14	1.98452	1.98567	1.86762	1.94594	0.00170927	0.0152615
B9WYB9	Arsenate reductase and related OS=Streptococcus suis 89/1591 GN=SsuiDRAFT_2017 PE=4 SV=1 - [B9WYB9_STRSU]	6.06	14.995	8.76318	2	1	1.21281	1.23942	1.2433	1.23185	0.00170337	0.0152615
F4EFJ6	Uncharacterized protein OS=Streptococcus suis ST3 GN=SSUST3_1057 PE=4 SV=1 - [F4EFJ6_STRSU]	34.16	70.6475	5.08447	3	21	1.25571	1.29394	1.28423	1.27796	0.00169931	0.0152615
D5AHA0	Ribosomal protein S1 OS=Streptococcus suis (strain GZ1) GN=SSGZ1_0758 PE=4 SV=1 - [D5AHA0_STRGZ]	57.61	43.6191	5.0083	6	15	1.04135	1.0374	1.03609	1.03828	0.00169852	0.0152615
D5AHP5	Anchor region containing Surface protein OS=Streptococcus suis (strain GZ1) GN=SSGZ1_0903 PE=4 SV=1 - [D5AHP5_STRGZ]	30.89	212.393	4.85596	5	49	1.34916	1.40001	1.36202	1.3704	0.0016941	0.0152615
F4EE43	Putative metal-dependent transcriptional regulator OS=Streptococcus suis ST3 GN=SSUST3_1929 PE=4 SV=1 - [F4EE43_STRSU]	29.68	24.9919	5.19873	5	5	1.25403	1.26357	1.29107	1.26956	0.00169192	0.0152615
B9WTS9	Sigma 54 modulation protein/ribosomal protein S30EA OS=Streptococcus suis 89/1591 GN=SsuiDRAFT_3638 PE=4 SV=1 - [B9WTS9_STRSU]	44.44	20.905	5.40186	5	7	0.865853	0.851692	0.870365	0.862637	0.0016727	0.0152615
D5AK81	ATP-binding subunit: ATP-dependent Clp protease OS=Streptococcus suis (strain GZ1) GN=SSGZ1_1790 PE=3 SV=1 - [D5AK81_STRGZ]	40.51	90.0764	6.39209	2	15	0.781089	0.780917	0.752958	0.771654	0.00167188	0.0152615
A4VVK2	ATP synthase subunit delta OS=Streptococcus suis (strain 05ZYH33) GN=atpH PE=3 SV=1 - [ATPD_STRSY]	55.37	20.649	6.7124	2	9	1.16368	1.16815	1.14674	1.15952	0.00166633	0.0152615
G5L1C3	Thioredoxin reductase OS=Streptococcus suis R61 GN=SSUR61_1904 PE=3 SV=1 - [G5L1C3_STRSU]	51.48	33.2159	4.7417	5	13	1.09953	1.10108	1.08858	1.09639	0.0016613	0.0152615
D5AJU3	Lipoate--protein ligase OS=Streptococcus suis (strain GZ1) GN=SSGZ1_1652 PE=4 SV=1 - [D5AJU3_STRGZ]	45.29	37.1818	4.98291	7	13	1.26859	1.24259	1.23509	1.24876	0.00166025	0.0152615
D5AHP1	Extracellular solute-binding protein, family 3 OS=Streptococcus suis (strain GZ1) GN=SSGZ1_0899 PE=4 SV=1 - [D5AHP1_STRGZ]	45.49	28.0124	4.65283	9	8	0.725442	0.709897	0.684722	0.706687	0.00163205	0.0152615
G5KZV9	Serine/threonine protein phosphatase OS=Streptococcus suis R61 GN=SSUR61_1285 PE=4 SV=1 - [G5KZV9_STRSU]	59.59	26.8096	4.75439	5	11	0.795329	0.821561	0.803209	0.8067	0.00161231	0.0152615
U5UFZ2	Transcription antiterminator OS=Streptococcus suis T15 GN=licT PE=4 SV=1 - [U5UFZ2_STRSU]	34.41	32.5541	6.23975	5	10	0.566043	0.564358	0.510854	0.547085	0.00159709	0.0152615
G5L2X1	Universal stress protein UspA-like nucleotide-binding protein OS=Streptococcus suis R61 GN=SSUR61_2368 PE=4 SV=1 - [G5L2X1_STRSU]	65.33	16.4688	5.52881	4	10	0.820294	0.841516	0.838689	0.8335	0.00159296	0.0152615
A0A075SHD7	UPF0210 protein ID09_01520 OS=Streptococcus suis 6407 GN=ID09_01520 PE=3 SV=1 - [A0A075SHD7_STRSU]	37.53	46.3561	5.03369	8	11	0.67641	0.63816	0.631366	0.648645	0.00158847	0.0152615
U5UGJ3	Uncharacterized protein OS=Streptococcus suis T15 GN=T15_1770 PE=4 SV=1 - [U5UGJ3_STRSU]	61.18	17.271	4.94482	5	7	0.831924	0.852687	0.846935	0.843849	0.00156727	0.0152615
B9WT91	Arsenate reductase and related OS=Streptococcus suis 89/1591 GN=SsuiDRAFT_3539 PE=4 SV=1 - [B9WT91_STRSU]	26.5	13.2189	6.68311	3	3	1.56906	1.49623	1.53986	1.53505	0.00156057	0.0152615
F4EES9	Carbamate kinase OS=Streptococcus suis ST3 GN=SSUST3_0782 PE=3 SV=1 - [F4EES9_STRSU]	23.17	33.4215	4.83057	9	4	0.339832	0.418024	0.352976	0.370277	0.00147029	0.0148366
A0A075SIS3	DNA topoisomerase 4 subunit B OS=Streptococcus suis 6407 GN=gyrB PE=3 SV=1 - [A0A075SIS3_STRSU]	24.57	71.8489	6.39209	10	12	0.856754	0.853837	0.871144	0.860578	0.00146901	0.0148366
A0A075SH80	GNAT family acetyltransferase OS=Streptococcus suis 6407 GN=ID09_06165 PE=4 SV=1 - [A0A075SH80_STRSU]	19.65	20.2501	5.05908	8	3	0.680117	0.663426	0.635483	0.659676	0.00146054	0.0148366
B9WWP0	Uncharacterized protein OS=Streptococcus suis 89/1591 GN=SsuiDRAFT_2623 PE=4 SV=1 - [B9WWP0_STRSU]	53	11.9391	4.58936	5	6	1.34686	1.38104	1.33614	1.35468	0.00145417	0.0148366
A4VYP5	50S ribosomal protein L23 OS=Streptococcus suis (strain 98HAH33) GN=rplW PE=3 SV=1 - [RL23_STRS2]	65.66	10.857	9.65674	3	7	1.17206	1.16093	1.18366	1.17222	0.00144905	0.0148366
A4VW03	Ribosome-recycling factor OS=Streptococcus suis (strain 05ZYH33) GN=frr PE=3 SV=1 - [RRF_STRSY]	59.46	20.6511	7.40088	5	11	0.812218	0.83532	0.820611	0.822716	0.00144723	0.0148366
A4W0M6	ATP-dependent helicase/deoxyribonuclease subunit B OS=Streptococcus suis (strain 98HAH33) GN=rexB PE=3 SV=1 - [ADDB_STRS2]	9.93	124.388	5.43994	8	9	0.907517	0.895551	0.896874	0.89998	0.00143081	0.0148366
Q2EMW2	Large variant extracellular factor OS=Streptococcus suis GN=epf3004 PE=4 SV=1 - [Q2EMW2_STRSU]	6.99	184.96	4.77979	40	1	0.351978	0.363387	0.283031	0.332799	0.00141235	0.0148366
D5AJK7	DEAD-box ATP-dependent RNA helicase CshB OS=Streptococcus suis (strain GZ1) GN=cshB PE=3 SV=1 - [D5AJK7_STRGZ]	42.28	50.9252	9.67139	6	17	0.79189	0.790644	0.766868	0.783134	0.00140621	0.0148366
D5AK98	Uncharacterized protein OS=Streptococcus suis (strain GZ1) GN=SSGZ1_1807 PE=4 SV=1 - [D5AK98_STRGZ]	19.9	46.8365	4.95752	8	8	0.787837	0.759393	0.778183	0.775138	0.00137645	0.0148225
A0A075SJS6	tRNA uridine 5-carboxymethylaminomethyl modification enzyme MnmG OS=Streptococcus suis 6407 GN=mnmG PE=3 SV=1 - [A0A075SJS6_STRSU]	24.76	70.7794	6.06201	8	11	0.526249	0.488737	0.461235	0.492074	0.00137328	0.0148225
A0A075SQG3	Cobalt ABC transporter ATP-binding protein OS=Streptococcus suis 6407 GN=ID09_04020 PE=3 SV=1 - [A0A075SQG3_STRSU]	6.34	31.5291	5.42725	2	1	1.32494	1.323	1.28933	1.31242	0.00136641	0.0148225
A4VW51	Queuine tRNA-ribosyltransferase OS=Streptococcus suis (strain 05ZYH33) GN=tgt PE=3 SV=1 - [TGT_STRSY]	18.95	43.0094	7.29834	3	8	0.798073	0.775751	0.77279	0.782205	0.00133984	0.0147587
D5AH33	ATPase (PilT family) OS=Streptococcus suis (strain GZ1) GN=SSGZ1_0691 PE=4 SV=1 - [D5AH33_STRGZ]	52.2	22.9596	4.98291	4	4	1.36706	1.37275	1.41178	1.38387	0.00133771	0.0147587
A4VXV7	30S ribosomal protein S2 OS=Streptococcus suis (strain 05ZYH33) GN=rpsB PE=3 SV=2 - [RS2_STRSY]	65.5	28.604	5.43994	1	1	0.406585	0.362571	0.32639	0.365182	0.00133144	0.0147587
G7SDX6	50S ribosomal protein L7/L12 OS=Streptococcus suis D12 GN=rplL PE=3 SV=1 - [G7SDX6_STRSU]	90.91	12.4377	4.48779	2	2	1.51086	1.48917	1.552	1.51734	0.00126605	0.0142727
A0A075SQR3	Elongation factor 4 OS=Streptococcus suis 6407 GN=lepA PE=3 SV=1 - [A0A075SQR3_STRSU]	35.9	67.9873	5.05908	6	16	0.78098	0.795066	0.806016	0.794021	0.00123528	0.0140355
A4VVN0	Citrate synthase OS=Streptococcus suis (strain 05ZYH33) GN=SSU05_1204 PE=3 SV=1 - [A4VVN0_STRSY]	5.59	40.636	6.69775	8	2	0.705493	0.678127	0.712442	0.698687	0.00120619	0.0138137
D5AKB6	Ribonuclease M5 OS=Streptococcus suis (strain GZ1) GN=rnmV PE=3 SV=1 - [D5AKB6_STRGZ]	26.53	22.2866	6.16357	8	6	0.700333	0.709369	0.733521	0.714407	0.001201	0.0138137
A4VYF6	Predicted Zn-dependent peptidase OS=Streptococcus suis (strain 05ZYH33) GN=SSU05_2179 PE=3 SV=1 - [A4VYF6_STRSY]	19.06	46.5252	4.7417	8	6	0.555548	0.59225	0.541425	0.563074	0.00119964	0.0138137
A0A075SR94	Membrane protein OS=Streptococcus suis 6407 GN=ID09_05880 PE=4 SV=1 - [A0A075SR94_STRSU]	52.39	36.2921	4.93213	7	19	0.82602	0.812971	0.804028	0.81434	0.00118077	0.0138137
A0A060IG42	Oligopeptide-binding protein OppA OS=Streptococcus suis GN=oppA PE=4 SV=1 - [A0A060IG42_STRSU]	60.74	65.6305	5.03369	7	7	1.27836	1.24804	1.2574	1.26127	0.0011743	0.0138137
A4W3A3	NH(3)-dependent NAD(+) synthetase OS=Streptococcus suis (strain 98HAH33) GN=nadE PE=3 SV=1 - [NADE_STRS2]	50	30.2546	5.43994	7	11	0.787985	0.776088	0.761333	0.775135	0.00117314	0.0138137
B0FWG5	Erythromycin resistance methylase (Fragment) OS=Streptococcus suis GN=ermB PE=4 SV=1 - [B0FWG5_STRSU]	5.26	26.7635	9.72998	7	1	3.1164	2.98938	3.24046	3.11541	0.00117195	0.0138137
D5AJD9	Probable oligoendopeptidase F OS=Streptococcus suis (strain GZ1) GN=SSGZ1_1498 PE=4 SV=1 - [D5AJD9_STRGZ]	43.89	66.1835	4.95752	10	23	0.859593	0.87249	0.873438	0.868507	0.00115119	0.0138137
G5KZX6	Cold shock protein OS=Streptococcus suis R61 GN=SSUR61_1303 PE=4 SV=1 - [G5KZX6_STRSU]	58.21	7.38866	5.23682	4	5	1.56556	1.51649	1.57699	1.55301	0.00112428	0.0137486
B9WVR1	D-alanine--poly(phosphoribitol) ligase subunit 1 OS=Streptococcus suis 89/1591 GN=dltA PE=3 SV=1 - [B9WVR1_STRSU]	25.24	57.075	4.93213	8	11	0.806611	0.822734	0.826378	0.818575	0.00111878	0.0137486
Q8VUP1	Sortase-like protein OS=Streptococcus suis GN=srtC PE=4 SV=1 - [Q8VUP1_STRSU]	2.81	32.8375	8.646	2	1	0.837774	0.827379	0.817835	0.827663	0.00111436	0.0137486
A4W0Q9	Bifunctional protein PyrR OS=Streptococcus suis (strain 98HAH33) GN=pyrR PE=3 SV=1 - [PYRR_STRS2]	39.88	19.4403	5.50342	4	7	0.849802	0.840803	0.857992	0.849532	0.00108645	0.0136326
F4ECG1	Fructose-bisphosphate aldolase OS=Streptococcus suis ST3 GN=SSUST3_0347 PE=4 SV=1 - [F4ECG1_STRSU]	54.95	31.1199	4.98291	7	19	0.882715	0.870523	0.882281	0.878506	0.00107882	0.0136326
A0A075SNS3	Ribonuclease J OS=Streptococcus suis 6407 GN=rnj PE=3 SV=1 - [A0A075SNS3_STRSU]	49.02	61.3122	6.40479	5	21	0.857487	0.85367	0.841263	0.850806	0.00107577	0.0136326
A4VYX6	Elongation factor G OS=Streptococcus suis (strain 98HAH33) GN=fusA PE=3 SV=1 - [EFG_STRS2]	69.7	76.6627	4.97021	5	37	1.09065	1.08851	1.09849	1.09255	0.00107379	0.0136326
D5AJI1	Cysteine aminopeptidase C OS=Streptococcus suis (strain GZ1) GN=SSGZ1_1540 PE=4 SV=1 - [D5AJI1_STRGZ]	45.37	50.3071	5.13525	8	18	0.91548	0.917006	0.923996	0.918828	0.00104145	0.0135388
G7SER2	Transketolase OS=Streptococcus suis D12 GN=SSUD12_2026 PE=3 SV=1 - [G7SER2_STRSU]	59.76	70.7027	5.14795	10	30	1.08668	1.09693	1.09273	1.09211	0.00104055	0.0135388
A0A075SS46	Amino acid ABC transporter permease OS=Streptococcus suis 6407 GN=ID09_07185 PE=3 SV=1 - [A0A075SS46_STRSU]	15.49	23.8402	9.34912	4	3	1.36382	1.38424	1.34379	1.36395	0.00102766	0.0135388
G5L117	Single-stranded DNA-binding protein OS=Streptococcus suis R61 GN=SSUR61_1798 PE=3 SV=1 - [G5L117_STRSU]	62.2	18.0918	5.10986	6	6	1.1022	1.11418	1.10754	1.10797	0.00102729	0.0135388
A0A075SRF1	Mannonate dehydratase OS=Streptococcus suis 6407 GN=uxuA PE=3 SV=1 - [A0A075SRF1_STRSU]	5.46	40.8245	5.24951	7	2	1.66298	1.60895	1.67738	1.64977	0.00102602	0.0135388
A0A075SFE9	YpfJ protein, zinc metalloprotease superfamily OS=Streptococcus suis 6407 GN=ID09_08605 PE=4 SV=1 - [A0A075SFE9_STRSU]	2.65	32.817	5.47803	6	1	1.18553	1.18858	1.16995	1.18136	0.00101104	0.0135388
F4EGR5	Transcriptional regulator, MarR family OS=Streptococcus suis ST3 GN=SSUST3_0122 PE=4 SV=1 - [F4EGR5_STRSU]	21.77	16.6328	5.92236	5	3	1.28681	1.28862	1.26116	1.27886	0.00100943	0.0135388
R4NUD6	Putative zinc-binding lipoprotein ZinT OS=Streptococcus suis TL13 GN=zinT PE=3 SV=1 - [R4NUD6_STRSU]	43.43	56.1736	4.70361	9	16	1.12193	1.11846	1.10949	1.11662	0.00100782	0.0135388
A0A075SDC1	Spermidine/putrescine ABC transporter substrate-binding protein OS=Streptococcus suis 6407 GN=ID09_04675 PE=4 SV=1 - [A0A075SDC1_STRSU]	16.85	40.6817	4.4624	6	6	0.796042	0.78652	0.77253	0.78503	0.00100735	0.0135388
D5AIW4	Sugar-specific permease, EIIA 1 domain:PTS system, beta-glucoside-specific IIABC component OS=Streptococcus suis (strain GZ1) GN=SSGZ1_1323 PE=4 SV=1 - [D5AIW4_STRGZ]	30.67	65.288	6.31592	5	18	0.566437	0.526092	0.519698	0.537409	0.000998848	0.0135388
A4VYQ1	50S ribosomal protein L29 OS=Streptococcus suis (strain 98HAH33) GN=rpmC PE=3 SV=1 - [RL29_STRS2]	51.47	7.95438	9.34912	2	4	1.26342	1.27702	1.29361	1.27801	0.00098449	0.0135388
A0A075SKK6	Elongation factor Ts OS=Streptococcus suis 6407 GN=tsf PE=3 SV=1 - [A0A075SKK6_STRSU]	74.28	37.2272	4.81787	6	1	0.482395	0.452189	0.422847	0.452477	0.00098432	0.0135388
B9WY46	Cyclase family protein OS=Streptococcus suis 89/1591 GN=SsuiDRAFT_2038 PE=4 SV=1 - [B9WY46_STRSU]	42.06	24.3934	4.89404	7	8	0.683017	0.665862	0.700269	0.683049	0.000980552	0.0135388
G5L0Y4	Oligopeptide-binding protein OppA OS=Streptococcus suis R61 GN=oppA PE=4 SV=1 - [G5L0Y4_STRSU]	24.87	65.6985	4.85596	1	2	1.65171	1.61392	1.58538	1.617	0.000967949	0.0135388
A2VC24	Muramidase-released protein OS=Streptococcus suis GN=MRP PE=4 SV=1 - [A2VC24_STRSU]	27.09	151.171	5.05908	5	1	1.40976	1.43191	1.45634	1.43267	0.000965397	0.0135388
A4VSW6	Thioredoxin OS=Streptococcus suis (strain 05ZYH33) GN=SSU05_0237 PE=3 SV=1 - [A4VSW6_STRSY]	55.77	11.6099	4.56396	9	5	1.17146	1.19091	1.18082	1.18106	0.00096061	0.0135388
R4NUM4	Serine endopeptidase ScpC OS=Streptococcus suis TL13 GN=scpC PE=3 SV=1 - [R4NUM4_STRSU]	2.36	167.381	4.53857	7	1	2.37624	2.33445	2.23956	2.31675	0.000941736	0.0135388
G5KXE3	Glycerol-3-phosphate dehydrogenase [NAD(P)+] OS=Streptococcus suis R61 GN=gpsA PE=3 SV=1 - [G5KXE3_STRSU]	27.81	36.62	5.33838	1	1	1.19283	1.18324	1.20341	1.19316	0.00090788	0.0135388
D5AG29	CutC OS=Streptococcus suis (strain GZ1) GN=SSGZ1_0329 PE=4 SV=1 - [D5AG29_STRGZ]	25.23	23.762	4.99561	6	4	1.20744	1.20955	1.19049	1.2025	0.000886154	0.0135388
A4VTM1	ABC-type amino acid transport system, permease component OS=Streptococcus suis (strain 05ZYH33) GN=SSU05_0494 PE=3 SV=1 - [A4VTM1_STRSY]	5	18.1136	9.71533	2	1	0.77813	0.756855	0.775998	0.770328	0.000866318	0.0135388
R4NS37	ATP-dependent zinc metalloprotease FtsH OS=Streptococcus suis TL13 GN=ftsH PE=3 SV=1 - [R4NS37_STRSU]	48.63	71.9363	5.56689	8	30	1.09268	1.10245	1.09628	1.09714	0.000860821	0.0135388
A0A075SP92	ABC transporter substrate-binding protein OS=Streptococcus suis 6407 GN=ID09_01565 PE=3 SV=1 - [A0A075SP92_STRSU]	74.23	31.7759	4.77979	8	20	1.17856	1.18005	1.19519	1.1846	0.000827482	0.0132673
A4VUP7	Uncharacterized protein OS=Streptococcus suis (strain 05ZYH33) GN=SSU05_0870 PE=4 SV=1 - [A4VUP7_STRSY]	6.07	24.9568	5.35107	1	1	0.610659	0.602735	0.638909	0.617435	0.000822481	0.0132673
D5AK56	Aminopeptidase PepS OS=Streptococcus suis (strain GZ1) GN=SSGZ1_1765 PE=4 SV=1 - [D5AK56_STRGZ]	61.5	45.6853	5.021	7	23	0.929941	0.922875	0.924592	0.925803	0.000821361	0.0132673
A4VX97	Acetylornithine deacetylase/Succinyl-diaminopimelate desuccinylase and related deacylases OS=Streptococcus suis (strain 05ZYH33) GN=SSU05_1770 PE=4 SV=1 - [A4VX97_STRSY]	18.02	50.2106	4.95752	9	6	0.683417	0.712897	0.694637	0.696984	0.000802798	0.0132673
A4VSS3	Nucleoid-associated protein SSU05_0194 OS=Streptococcus suis (strain 05ZYH33) GN=SSU05_0194 PE=3 SV=1 - [Y194_STRSY]	75.76	10.8675	5.14795	3	3	1.32302	1.35556	1.33488	1.33782	0.000791218	0.0132673
A4W3V2	Undecaprenyl-diphosphatase OS=Streptococcus suis (strain 98HAH33) GN=uppP PE=3 SV=1 - [UPPP_STRS2]	6.47	31.171	9.08545	1	2	1.32486	1.30001	1.32838	1.31775	0.000788329	0.0132673
G5KYQ1	30S ribosomal protein S20 OS=Streptococcus suis R61 GN=rpsT PE=3 SV=1 - [G5KYQ1_STRSU]	41.56	8.39255	10.2866	3	5	1.18077	1.19873	1.18689	1.1888	0.00077859	0.0132673
D5AF98	Putative transcriptional regulator OS=Streptococcus suis (strain GZ1) GN=SSGZ1_0048 PE=4 SV=1 - [D5AF98_STRGZ]	56.58	36.0754	4.99561	7	1	0.727008	0.705865	0.700629	0.711168	0.000778436	0.0132673
F4EDY0	RNA-binding protein OS=Streptococcus suis ST3 GN=SSUST3_1866 PE=4 SV=1 - [F4EDY0_STRSU]	58.61	37.081	4.90674	8	16	0.893515	0.893864	0.902312	0.896564	0.000772239	0.0132673
B9WUQ4	Arginine repressor OS=Streptococcus suis 89/1591 GN=argR PE=3 SV=1 - [B9WUQ4_STRSU]	45.39	15.8255	5.63037	3	6	1.30996	1.2821	1.30191	1.29799	0.000770727	0.0132673
A0A075SH31	Uncharacterized protein OS=Streptococcus suis 6407 GN=ID09_03495 PE=4 SV=1 - [A0A075SH31_STRSU]	13.25	17.2366	5.50342	8	2	1.41111	1.37731	1.40955	1.39932	0.000760134	0.0132673
U5UD42	Uncharacterized protein OS=Streptococcus suis T15 GN=T15_0456 PE=4 SV=1 - [U5UD42_STRSU]	13.48	36.0013	5.0083	4	1	0.558737	0.576838	0.534733	0.556769	0.000756095	0.0132673
D5AIS9	Type I restriction enzyme EcoEI R protein OS=Streptococcus suis (strain GZ1) GN=SSGZ1_1288 PE=4 SV=1 - [D5AIS9_STRGZ]	27	89.0497	5.98584	2	18	0.782406	0.795285	0.775379	0.784356	0.000729752	0.0132673
A4VSL6	Acetate kinase OS=Streptococcus suis (strain 05ZYH33) GN=ackA PE=3 SV=1 - [ACKA_STRSY]	52.41	43.2652	5.17334	8	6	0.862787	0.853439	0.865841	0.860689	0.000716346	0.0132673
A4VYQ5	50S ribosomal protein L5 OS=Streptococcus suis (strain 98HAH33) GN=rplE PE=3 SV=1 - [RL5_STRS2]	81.11	19.8056	9.24658	1	13	1.09861	1.10618	1.10756	1.10412	0.000714011	0.0132673
A4W2T1	Enolase OS=Streptococcus suis (strain 98HAH33) GN=eno PE=3 SV=1 - [ENO_STRS2]	72.64	47.0658	4.76709	5	26	0.811895	0.80774	0.824215	0.814616	0.000711233	0.0132673
Q3Y455	Glyceraldehyde-3-phosphate dehydrogenase OS=Streptococcus suis PE=3 SV=1 - [Q3Y455_STRSU]	90.77	35.7904	5.56689	1	3	0.763617	0.782207	0.764218	0.770014	0.000702564	0.0132673
B9WVX8	Band 7 protein OS=Streptococcus suis 89/1591 GN=SsuiDRAFT_2876 PE=4 SV=1 - [B9WVX8_STRSU]	54	33.4227	5.32568	3	17	1.46473	1.42797	1.4628	1.45184	0.000698329	0.0132673
D5AGN9	Signal peptidase I OS=Streptococcus suis (strain GZ1) GN=SSGZ1_0539 PE=3 SV=1 - [D5AGN9_STRGZ]	38.33	20.7828	5.36377	6	5	1.31107	1.33896	1.31677	1.32227	0.00069606	0.0132673
D5AJR0	Acetyl-CoA carboxylase, biotin carboxylase OS=Streptococcus suis (strain GZ1) GN=SSGZ1_1619 PE=4 SV=1 - [D5AJR0_STRGZ]	62.36	49.8253	5.07178	8	19	0.836334	0.832385	0.846527	0.838415	0.000679137	0.0132673
B9WY31	Carbamoyl-phosphate synthase (glutamine-hydrolyzing) OS=Streptococcus suis 89/1591 GN=SsuiDRAFT_2213 PE=3 SV=1 - [B9WY31_STRSU]	26.91	116.027	4.85596	9	22	0.547079	0.526994	0.504406	0.52616	0.000675941	0.0132673
A4VZT8	UDP-N-acetylmuramoylalanine--D-glutamate ligase OS=Streptococcus suis (strain 98HAH33) GN=murD PE=3 SV=1 - [MURD_STRS2]	39.87	48.455	5.03369	10	14	0.781589	0.772545	0.761307	0.771814	0.000660245	0.0132673
D5AGP3	ABC transporter substrate-binding protein OS=Streptococcus suis (strain GZ1) GN=SSGZ1_0543 PE=4 SV=1 - [D5AGP3_STRGZ]	72.5	31.3105	4.66553	7	17	0.785935	0.766711	0.780205	0.777617	0.000655899	0.0132673
A0A075SBZ0	4-alpha-glucanotransferase OS=Streptococcus suis 6407 GN=ID09_01915 PE=3 SV=1 - [A0A075SBZ0_STRSU]	24.7	57.8116	5.07178	7	11	0.68284	0.665289	0.653721	0.667283	0.000646644	0.0132673
A4VXV0	Uncharacterized protein OS=Streptococcus suis (strain 05ZYH33) GN=SSU05_1973 PE=4 SV=1 - [A4VXV0_STRSY]	50.59	29.0083	5.17334	1	1	0.582478	0.591192	0.616482	0.596717	0.000638768	0.0132673
A0A075SFG6	Holliday junction ATP-dependent DNA helicase RuvB OS=Streptococcus suis 6407 GN=ruvB PE=3 SV=1 - [A0A075SFG6_STRSU]	29.13	37.6031	4.84326	6	8	0.835553	0.831524	0.845291	0.837456	0.000631473	0.0132673
D5AH98	Branched-chain-amino-acid aminotransferase OS=Streptococcus suis (strain GZ1) GN=SSGZ1_0756 PE=3 SV=1 - [D5AH98_STRGZ]	33.53	37.4241	5.10986	9	7	1.16952	1.17521	1.16069	1.16847	0.000627917	0.0132673
A4VZN1	Methionyl-tRNA formyltransferase OS=Streptococcus suis (strain 98HAH33) GN=fmt PE=3 SV=1 - [FMT_STRS2]	41.99	33.9275	5.12256	7	10	0.828787	0.831319	0.842236	0.834114	0.000618186	0.0132673
D5AKC6	Uncharacterized conserved protein, phnB family OS=Streptococcus suis (strain GZ1) GN=SSGZ1_1835 PE=4 SV=1 - [D5AKC6_STRGZ]	16.12	34.2467	4.42432	7	4	1.30439	1.32847	1.30746	1.31344	0.00058252	0.0132673
B0M0G7	Phosphomethylpyrimidine kinase (Fragment) OS=Streptococcus suis PE=4 SV=1 - [B0M0G7_STRSU]	5.71	22.558	6.39209	3	1	1.24425	1.2287	1.24716	1.24004	0.000569277	0.0132673
A4W3N0	3-oxoacyl-[acyl-carrier-protein] synthase 3 OS=Streptococcus suis (strain 98HAH33) GN=fabH PE=3 SV=1 - [FABH_STRS2]	29.54	35.0178	5.30029	7	1	0.970333	0.971311	0.968906	0.970183	0.000547762	0.0131737
U5UKF8	Transcriptional regulator OS=Streptococcus suis T15 GN=T15_1915 PE=4 SV=1 - [U5UKF8_STRSU]	26.95	43.5481	4.66553	7	11	0.893204	0.888839	0.897473	0.893172	0.000543949	0.0131737
G7SMT0	Histidine triad domain protein OS=Streptococcus suis ST1 GN=SSUST1_0697 PE=4 SV=1 - [G7SMT0_STRSU]	16.43	94.3544	5.61768	9	9	0.817898	0.818572	0.80542	0.813963	0.000527877	0.0131332
A4VYN2	Holliday junction ATP-dependent DNA helicase RuvA OS=Streptococcus suis (strain 98HAH33) GN=ruvA PE=3 SV=1 - [RUVA_STRS2]	20.92	21.7253	5.41455	7	3	1.06673	1.07069	1.07207	1.06983	0.000525718	0.0131332
G5L304	Peptide chain release factor 1 OS=Streptococcus suis R61 GN=prfA PE=3 SV=1 - [G5L304_STRSU]	70.19	40.5385	4.98291	4	2	0.744055	0.759818	0.741322	0.748399	0.000524439	0.0131332
G5L174	ManO OS=Streptococcus suis R61 GN=SSUR61_1855 PE=4 SV=1 - [G5L174_STRSU]	32.52	13.6933	9.62744	6	5	1.20433	1.2206	1.2094	1.21144	0.00051631	0.0131332
C7EN61	Major pilin subunit Sfp1 OS=Streptococcus suis GN=sfp1 PE=4 SV=1 - [C7EN61_STRSU]	17.5	51.0221	6.11279	4	6	1.85046	1.83481	1.89896	1.86141	0.000502296	0.0131332
G7SDM1	Cell division initiation protein OS=Streptococcus suis D12 GN=SSUD12_0460 PE=4 SV=1 - [G7SDM1_STRSU]	59.83	26.2103	4.64014	2	1	0.830634	0.819915	0.818047	0.822865	0.000489789	0.0131332
A4VYR5	Translation initiation factor IF-1 OS=Streptococcus suis (strain 98HAH33) GN=infA PE=3 SV=1 - [IF1_STRS2]	31.94	8.22137	8.49951	1	3	1.2997	1.31755	1.29568	1.30431	0.000487368	0.0131332
D5AFV7	Aldehyde-alcohol dehydrogenase OS=Streptococcus suis (strain GZ1) GN=SSGZ1_0257 PE=3 SV=1 - [D5AFV7_STRGZ]	45.3	97.1366	6.55127	9	37	0.782803	0.766489	0.779082	0.776125	0.000485809	0.0131332
A4VW83	ABC-type multidrug transport system, ATPase and permease component OS=Streptococcus suis (strain 05ZYH33) GN=SSU05_1406 PE=3 SV=1 - [A4VW83_STRSY]	25.04	64.7541	7.50342	8	11	1.64158	1.59718	1.63148	1.62341	0.000464263	0.0131332
D5AJZ9	Conserved domain protein OS=Streptococcus suis (strain GZ1) GN=SSGZ1_1708 PE=4 SV=1 - [D5AJZ9_STRGZ]	10.69	15.7566	4.41162	1	2	1.44364	1.4371	1.4687	1.44981	0.000457954	0.0131332
F4EF68	Uncharacterized protein OS=Streptococcus suis ST3 GN=SSUST3_0923 PE=4 SV=1 - [F4EF68_STRSU]	34.82	12.2051	5.0083	6	4	1.3529	1.33292	1.35677	1.34753	0.000451936	0.0131332
G7SHK2	Methionine import ATP-binding protein MetN OS=Streptococcus suis D12 GN=metN PE=3 SV=1 - [G7SHK2_STRSU]	55.65	39.1808	5.74463	8	17	0.730439	0.721927	0.710057	0.720808	0.000447851	0.0131332
D5AH49	Aspartate-semialdehyde dehydrogenase OS=Streptococcus suis (strain GZ1) GN=asd PE=3 SV=1 - [D5AH49_STRGZ]	50.84	38.6728	5.13525	8	13	1.74886	1.80384	1.78489	1.7792	0.000428034	0.0131332
G5KZY6	Probable transcriptional regulatory protein SSUR61_1313 OS=Streptococcus suis R61 GN=SSUR61_1313 PE=3 SV=1 - [G5KZY6_STRSU]	52.1	25.7149	4.67822	1	1	0.748099	0.757333	0.739538	0.748324	0.000416532	0.0131332
D5AFI1	Glutamyl aminopeptidase PepA OS=Streptococcus suis (strain GZ1) GN=SSGZ1_0131 PE=4 SV=1 - [D5AFI1_STRGZ]	35.41	38.2096	6.18896	9	12	0.829733	0.831357	0.820099	0.827063	0.000412446	0.0131332
U5UGQ3	Putative mannose-specific phosphotransferase system (PTS), IIAB component OS=Streptococcus suis T15 GN=T15_1840 PE=4 SV=1 - [U5UGQ3_STRSU]	40.12	34.7693	5.2749	7	14	1.29284	1.27825	1.29748	1.28952	0.000399971	0.0131332
G5L151	Enoyl-CoA hydratase OS=Streptococcus suis R61 GN=SSUR61_1832 PE=4 SV=1 - [G5L151_STRSU]	38.78	28.687	5.30029	1	1	0.543409	0.57233	0.565488	0.560409	0.000393823	0.0131332
B9WSM2	Uncharacterized protein OS=Streptococcus suis 89/1591 GN=SsuiDRAFT_3851 PE=4 SV=1 - [B9WSM2_STRSU]	44.44	36.8882	5.12256	5	9	0.931704	0.931119	0.935378	0.932734	0.000392503	0.0131332
B2LW79	Hydrolase OS=Streptococcus suis PE=4 SV=1 - [B2LW79_STRSU]	25.7	28.8655	4.57666	7	4	0.925109	0.929937	0.926722	0.927256	0.000380451	0.0131332
G5L102	Ribosome maturation factor RimP OS=Streptococcus suis R61 GN=rimP PE=3 SV=1 - [G5L102_STRSU]	29.49	17.2921	4.98291	6	4	1.25339	1.23729	1.24337	1.24469	0.00036788	0.0131332
F4ECI8	GTP-binding protein YqeH OS=Streptococcus suis ST3 GN=SSUST3_0375 PE=4 SV=1 - [F4ECI8_STRSU]	44.57	41.1937	7.28369	8	13	0.880459	0.879116	0.886422	0.881999	0.000361789	0.0131332
D5AHS9	RelA/SpoT OS=Streptococcus suis (strain GZ1) GN=SSGZ1_0937 PE=4 SV=1 - [D5AHS9_STRGZ]	21.08	26.3576	6.17627	2	4	0.916691	0.920788	0.915743	0.917741	0.000353996	0.0131332
G5KXN4	Stress response-related Clp ATPase OS=Streptococcus suis R61 GN=clpC PE=3 SV=1 - [G5KXN4_STRSU]	15.07	90.4157	6.44287	6	1	0.879708	0.87327	0.872173	0.87505	0.000353599	0.0131332
G5KZU3	Aspartate aminotransferase OS=Streptococcus suis R61 GN=SSUR61_1269 PE=3 SV=1 - [G5KZU3_STRSU]	31.04	43.151	4.85596	14	9	0.808051	0.812555	0.800254	0.806953	0.000346253	0.0131332
D5AFJ4	Endothelin-converting enzyme 1 OS=Streptococcus suis (strain GZ1) GN=SSGZ1_0144 PE=4 SV=1 - [D5AFJ4_STRGZ]	60.22	72.5716	5.16064	7	33	0.778056	0.763595	0.768364	0.770005	0.000341994	0.0131332
G7SE76	Ornithine carbamoyltransferase OS=Streptococcus suis D12 GN=SSUD12_1257 PE=3 SV=1 - [G7SE76_STRSU]	35.91	37.7602	5.49072	5	10	0.475476	0.443282	0.449634	0.456131	0.000327515	0.0131332
A4VVT7	UPF0342 protein SSU05_1260 OS=Streptococcus suis (strain 05ZYH33) GN=SSU05_1260 PE=3 SV=1 - [Y1260_STRSY]	85.71	12.8177	4.94482	3	10	1.50939	1.48763	1.47985	1.49229	0.000322182	0.0131332
U5UE04	Collagenase-like protease OS=Streptococcus suis T15 GN=T15_0497 PE=4 SV=1 - [U5UE04_STRSU]	39.81	35.5619	5.12256	7	11	0.721202	0.728983	0.737939	0.729374	0.000319133	0.0131332
A0ZNJ3	L-lactate dehydrogenase OS=Streptococcus suis GN=ldh PE=3 SV=1 - [A0ZNJ3_STRSU]	44.65	35.4284	5.32568	4	12	0.826241	0.824365	0.816142	0.82225	0.000304272	0.0131332
A4W3J4	Glycine--tRNA ligase beta subunit OS=Streptococcus suis (strain 98HAH33) GN=glyS PE=3 SV=1 - [SYGB_STRS2]	45.28	75.216	4.98291	7	27	0.80894	0.800828	0.798093	0.802621	0.000272186	0.0131332
G5KZ53	Phospho-2-dehydro-3-deoxyheptonate aldolase OS=Streptococcus suis R61 GN=SSUR61_0917 PE=3 SV=1 - [G5KZ53_STRSU]	53.67	38.8488	6.04932	7	13	1.22781	1.23643	1.2409	1.23505	0.000266911	0.0131332
U5UGG4	Collagenase-like protease OS=Streptococcus suis T15 GN=T15_0498 PE=4 SV=1 - [U5UGG4_STRSU]	24.48	48.3659	5.24951	9	9	0.586363	0.578678	0.563936	0.576326	0.00024113	0.0128871
G7SN02	Arginine deiminase OS=Streptococcus suis ST1 GN=arcA PE=3 SV=1 - [G7SN02_STRSU]	43.77	46.2887	5.10986	12	15	0.399496	0.425285	0.396536	0.407106	0.00023704	0.0128871
G5L1U8	Ketosteroid isomerase-like protein OS=Streptococcus suis R61 GN=SSUR61_1569 PE=4 SV=1 - [G5L1U8_STRSU]	29.46	14.1679	4.64014	7	3	2.33249	2.26945	2.31686	2.30627	0.000210485	0.0121492
D5AEX7	Ribosomal RNA small subunit methyltransferase E OS=Streptococcus suis (strain GZ1) GN=SSGZ1_1914 PE=3 SV=1 - [D5AEX7_STRGZ]	11.51	27.4825	5.40186	9	2	0.655476	0.666159	0.649536	0.657057	0.000201046	0.0120879
F4ECW6	Serine/threonine protein kinase OS=Streptococcus suis ST3 GN=SSUST3_0423 PE=3 SV=1 - [F4ECW6_STRSU]	32.53	71.183	6.60986	8	5	0.812146	0.817354	0.809164	0.812888	0.000163546	0.0102607
G7SHM8	2-nitropropane dioxygenase-like protein OS=Streptococcus suis D12 GN=SSUD12_1768 PE=4 SV=1 - [G7SHM8_STRSU]	41.74	33.0784	5.32568	1	1	1.22489	1.21632	1.22449	1.2219	0.000158291	0.0102607
G5KZ65	Putative adenine phosphoribosyltransferase OS=Streptococcus suis R61 GN=SSUR61_0929 PE=4 SV=1 - [G5KZ65_STRSU]	10.86	19.4144	5.64307	1	2	1.31044	1.3153	1.3237	1.31648	0.000149729	0.0102607
C7EN54	Putative uncharacterized protein OS=Streptococcus suis PE=4 SV=1 - [C7EN54_STRSU]	61.63	9.99423	6.1001	2	4	1.58349	1.56327	1.5848	1.57719	0.000145811	0.0102607
B9WY32	Carbamoyl-phosphate synthase small chain OS=Streptococcus suis 89/1591 GN=carA PE=3 SV=1 - [B9WY32_STRSU]	15.32	39.6529	6.32861	7	5	0.434498	0.412637	0.416194	0.42111	0.000136839	0.0102607
A5JSJ3	Putative uncharacterized protein OS=Streptococcus suis PE=4 SV=1 - [A5JSJ3_STRSU]	6.42	121.972	4.75439	9	6	0.632964	0.625421	0.639728	0.632704	0.000126545	0.0101447
D5AHK7	Putative esterase OS=Streptococcus suis (strain GZ1) GN=SSGZ1_0865 PE=4 SV=1 - [D5AHK7_STRGZ]	25.09	31.3545	5.64307	8	5	1.41891	1.42736	1.41153	1.41927	0.00011896	0.0100976
E9NQ10	CPS16C OS=Streptococcus suis PE=4 SV=1 - [E9NQ10_STRSU]	28.57	25.0345	9.26123	3	1	0.463168	0.443851	0.459368	0.455462	0.000117707	0.0100976
U5UEW9	Cytidine deaminase OS=Streptococcus suis T15 GN=cdd PE=4 SV=1 - [U5UEW9_STRSU]	68.99	14.0883	5.07178	5	8	1.31648	1.32714	1.32642	1.32335	0.000113232	0.0100976
D5AH11	Uncharacterized protein OS=Streptococcus suis (strain GZ1) GN=SSGZ1_0667 PE=4 SV=1 - [D5AH11_STRGZ]	24.14	23.8208	4.57666	7	4	1.48138	1.46663	1.46731	1.47177	0.00010378	0.0100976
D5AG50	Alpha-1,4 glucan phosphorylase OS=Streptococcus suis (strain GZ1) GN=SSGZ1_0350 PE=3 SV=1 - [D5AG50_STRGZ]	50.73	85.899	5.12256	18	32	0.620477	0.618625	0.608319	0.615807	9.68896e-05	0.0100976
D5AI93	Oligoendopeptidase F OS=Streptococcus suis (strain GZ1) GN=SSGZ1_1101 PE=4 SV=1 - [D5AI93_STRGZ]	53.67	69.2032	4.93213	9	29	0.92227	0.921232	0.919648	0.92105	9.32032e-05	0.0100976
B9WWN6	Phenylalanine--tRNA ligase alpha subunit OS=Streptococcus suis 89/1591 GN=pheS PE=3 SV=1 - [B9WWN6_STRSU]	46.97	39.1837	5.73193	7	17	0.604307	0.616732	0.607349	0.609462	9.16537e-05	0.0100976
R4NY53	Uncharacterized protein OS=Streptococcus suis TL13 GN=TL13_1568 PE=4 SV=1 - [R4NY53_STRSU]	56.41	26.2852	4.75439	6	11	0.843799	0.846669	0.841651	0.84404	8.68762e-05	0.0100976
B9WUG8	Extracellular solute-binding protein family 1 OS=Streptococcus suis 89/1591 GN=SsuiDRAFT_4061 PE=4 SV=1 - [B9WUG8_STRSU]	60.38	44.2448	4.75439	4	21	0.73764	0.732089	0.729477	0.733068	8.13009e-05	0.0100976
G5KZL9	50S ribosomal protein L10 OS=Streptococcus suis R61 GN=rplJ PE=3 SV=1 - [G5KZL9_STRSU]	90.24	17.3153	5.22412	3	14	1.21293	1.21797	1.21196	1.21429	7.56267e-05	0.0100976
F4ED41	Uncharacterized protein OS=Streptococcus suis ST3 GN=SSUST3_1731 PE=4 SV=1 - [F4ED41_STRSU]	63.77	7.81911	9.5835	2	4	1.32987	1.32762	1.3371	1.33153	7.43847e-05	0.0100976
D5AG48	AAA ATPase, central region OS=Streptococcus suis (strain GZ1) GN=SSGZ1_0348 PE=4 SV=1 - [D5AG48_STRGZ]	31.62	77.2468	5.19873	12	16	0.645807	0.644898	0.654367	0.648357	7.35658e-05	0.0100976
D5AIW3	6-phospho-beta-glucosidase OS=Streptococcus suis (strain GZ1) GN=SSGZ1_1322 PE=3 SV=1 - [D5AIW3_STRGZ]	44.09	54.1659	5.07178	6	16	0.597673	0.606921	0.59588	0.600158	7.32002e-05	0.0100976
F4EF74	SAM-dependent methyltransferase OS=Streptococcus suis ST3 GN=SSUST3_0929 PE=4 SV=1 - [F4EF74_STRSU]	29.08	28.6431	8.08936	10	6	0.860689	0.85687	0.860202	0.859253	7.26972e-05	0.0100976
A4W440	Adenylosuccinate synthetase OS=Streptococcus suis (strain 98HAH33) GN=purA PE=3 SV=2 - [PURA_STRS2]	60.23	47.4785	5.93506	7	22	0.775501	0.769471	0.771571	0.772181	6.01696e-05	0.0100976
A4W2M2	Purine nucleoside phosphorylase DeoD-type OS=Streptococcus suis (strain 98HAH33) GN=deoD PE=3 SV=1 - [DEOD_STRS2]	43.46	26.1362	5.021	7	9	0.709132	0.707575	0.702729	0.706479	4.31474e-05	0.0100976
D5AHK5	ATP-grasp fold protein OS=Streptococcus suis (strain GZ1) GN=SSGZ1_0863 PE=4 SV=1 - [D5AHK5_STRGZ]	35.57	44.6836	5.49072	7	12	1.44425	1.43664	1.44221	1.44103	2.65553e-05	0.0100976
